# Supplementary material for: Metabolic and Biochemical Responses of Heirloom and Hybrid Tomato (Solanum lycopersicum) Under Flooding, Specialist, and Generalist Insect Herbivory, and their Stress Combination
Source: J Chem Ecol. 2026 Apr 2;52(2):32. doi: 10.1007/s10886-026-01703-9 (PMC13046590; doi:10.1007/s10886-026-01703-9)
Supplement: Supplementary file 9 — Supplementary Table 1. List of all identified metabolites and the parent groups identified metabolites belong to (LC-MS/MS analysis data) [file 10886_2026_1703_MOESM8_ESM.xlsx]

## Sheet: Supplementary Table 1
																NG_No_Fld	NG_No_Fld	NG_No_Fld	NG_No_Fld	NG_No_Fld	NG_No_Fld_Pls_Hrb_Mndc	NG_No_Fld_Pls_Hrb_Mndc	NG_No_Fld_Pls_Hrb_Mndc	NG_No_Fld_Pls_Hrb_Mndc	NG_No_Fld_Pls_Hrb_Mndc	NG_No_Fld_Pls_Hrb_Spdptr	NG_No_Fld_Pls_Hrb_Spdptr	NG_No_Fld_Pls_Hrb_Spdptr	NG_No_Fld_Pls_Hrb_Spdptr	NG_No_Fld_Pls_Hrb_Spdptr	NG_Fld	NG_Fld	NG_Fld	NG_Fld	NG_Fld	NG_Fld_Pls_Hrb_Mndc	NG_Fld_Pls_Hrb_Mndc	NG_Fld_Pls_Hrb_Mndc	NG_Fld_Pls_Hrb_Mndc	NG_Fld_Pls_Hrb_Mndc	NG_Fld_Pls_Hrb_Spdptr	NG_Fld_Pls_Hrb_Spdptr	NG_Fld_Pls_Hrb_Spdptr	NG_Fld_Pls_Hrb_Spdptr	NG_Fld_Pls_Hrb_Spdptr	CP_No_Fld	CP_No_Fld	CP_No_Fld	CP_No_Fld
Metabolite.name	Average.Rt.min.	Reference.m.z	Adduct.type	MSI Level	MSDIAL.Total.score	Dot.product	Formula	MOLECULAR.Weight	INCHIKEY	SMILES	PubChem_CID	KEGG.ID_CSID	Class	Subclass	Parent.Level.1	1NG_NF	2NG_NF	3NG_NF	4NG_NF	5NG_NF	1NG_NF_H_M	2NG_NF_H_M	3NG_NF_H_M	4NG_NF_H_M	5NG_NF_H_M	1NG_NF_H_S	2NG_NF_H_S	3NG_NF_H_S	4NG_NF_H_S	5NG_NF_H_S	1NG_FL	2NG_FL	3NG_FL	4NG_FL	5NG_FL	1NG_FL_H_M	2NG_FL_H_M	3NG_FL_H_M	4NG_FL_H_M	5NG_FL_H_M	1NG_FL_H_S	2NG_FL_H_S	3NG_FL_H_S	4NG_FL_H_S	5NG_FL_H_S	1CP_NF	2CP_NF	3CP_NF	4CP_NF
Asparagine	3.52	133.06	[M+H]+	2	99.7	99.4	C4H8N2O3	132.05	DCXYFEDJOCDNAF-REOHCLBHSA-N	N[C@@H](CC(N)=O)C(O)=O	6267	C00152	Carboxylic acids and derivatives	Amino acids, peptides, and analogues	Amino acids and derivatives	5.24622e+08	5.06465e+08	3.92343e+08	5.04883e+08	4.98335e+08	2.77225e+08	1.08599e+08	3.56154e+08	4.6438e+08	5.54146e+08	3.8256e+08	5.75859e+08	3.14171e+08	3.62119e+08	7.28804e+08	4.25026e+08	4.52586e+08	4.21151e+08	4.44327e+08	4.32883e+08	6.63894e+08	6.04893e+08	5.16596e+08	4.02882e+08	1.80268e+08	6.35609e+08	5.65495e+08	4.14239e+08	3.41664e+08	5.75007e+08	3.2898e+08	4.2868e+08	3.34633e+08	4.81444e+08
Citrulline	3.71	176.1	[M+H]+	2	97.7	93.3	C6H13N3O3	175.19	RHGKLRLOHDJJDR-UHFFFAOYSA-N	C(CC(C(=O)O)N)CNC(=O)N	833		Carboxylic acids and derivatives	Amino acids, peptides, and analogues	Amino acids and derivatives	2.96641e+07	2.18642e+07	4.92809e+07	7.32402e+07	4.65425e+07	1.98117e+07	7.84045e+06	9.68686e+07	8.83584e+07	5.0518e+07	1.22243e+08	1.02249e+08	2.79738e+07	1.90683e+07	4.64433e+07	1.36532e+08	3.86957e+07	4.06658e+07	4.34757e+07	8.29724e+07	5.62321e+07	8.05322e+07	3.21284e+07	9.29483e+07	8.08761e+07	1.42384e+08	5.01657e+07	7.59842e+07	6.46183e+07	8.22919e+07	4.87299e+07	2.66224e+07	1.83428e+07	5.38212e+07
Methioninesulfoxide	3.71	166.05	[M+H]+	2	97.6	93.3	C5H11NO3S	165.21	QEFRNWWLZKMPFJ-YGVKFDHGSA-N	CS(=O)CC[C@@H](C(=O)[O-])[NH3+]	1548907	C02989	Carboxylic acids and derivatives	Amino acids, peptides, and analogues	Amino acids and derivatives	4.38155e+07	4.39595e+07	4.98122e+07	3.36165e+07	5.82015e+07	3.99068e+07	3.67733e+07	3.75098e+07	5.089e+07	3.83083e+07	5.50333e+07	5.1222e+07	1.01388e+08	3.08159e+07	4.70483e+07	8.22895e+07	6.8176e+07	2.62512e+07	6.01642e+07	7.10276e+07	5.97515e+07	7.77039e+07	5.87068e+07	7.06805e+07	7.29879e+07	1.34129e+08	9.04906e+07	7.41829e+07	8.54329e+07	7.62813e+07	4.13727e+07	4.68229e+07	3.46407e+07	4.51227e+07
N-acetylputrescine	4.08	131.12	[M+H]+	2	97.4	94.9	C6H14N2O	130.11	KLZGKIDSEJWEDW-UHFFFAOYSA-N	CC(=O)NCCCCN	122356	C02714	Carboximidic acids and derivatives	Carboximidic acids	Carboximidic acids	2.86812e+07	2.28852e+07	3.12131e+07	1.80172e+07	3.21828e+07	1.17961e+07	1.09934e+07	2.24388e+07	2.53213e+07	2.54193e+07	2.43879e+07	2.01615e+07	4.46192e+07	1.37661e+07	2.92322e+07	3.68796e+07	2.84157e+07	1.54775e+07	2.26698e+07	3.21357e+07	3.01049e+07	2.22202e+07	2.1156e+07	3.99713e+07	1.97766e+07	3.52743e+07	3.9147e+07	2.44106e+07	3.42284e+07	3.64171e+07	3.19754e+07	2.64347e+07	2.30699e+07	3.50191e+07
L-arginine	3.5	175.12	[M+H]+	2	97	91.8	C6H14N4O2	174.2	ODKSFYDXXFIFQN-UHFFFAOYSA-N	C(CC(C(=O)O)N)CN=C(N)N	232	C02385	Carboxylic acids and derivatives	Amino acids, peptides, and analogues	Amino acids and derivatives	9.73941e+08	1.35272e+09	1.17727e+09	2.17883e+09	1.3075e+09	1.99369e+08	1.81568e+08	2.17663e+09	1.54176e+09	1.55257e+09	2.90216e+09	2.56111e+09	5.75489e+08	3.51318e+08	1.67024e+09	2.21939e+09	1.26016e+09	2.27723e+09	1.28514e+09	2.60501e+09	2.32468e+09	1.24486e+09	7.71044e+08	2.01034e+09	1.14815e+09	2.14958e+09	1.36276e+09	1.59115e+09	9.74546e+08	1.44665e+09	7.63851e+08	1.08087e+09	9.59449e+08	2.12595e+09
S-methyl-methionine; lc-tdda; ce10	3.43	164.07	[M+H]+	2	96.6	96.7	C6H13NO2S	163.24	YDBYJHTYSHBBAU-UHFFFAOYSA-N	C[S+](C)CCC(C(=O)[O-])N	10176270		Carboxylic acids and derivatives	Amino acids, peptides, and analogues	Amino acids and derivatives	3.06687e+07	3.81979e+07	4.89272e+07	5.72654e+07	6.22451e+07	2.43926e+06	2.32454e+06	6.57843e+07	6.12092e+07	1.45884e+07	6.91141e+07	2.91429e+07	2.73392e+07	5.11571e+06	2.48216e+07	8.07688e+07	5.3227e+07	1.51116e+07	1.82257e+07	4.1362e+07	3.6269e+07	4.26736e+07	2.00196e+07	8.6883e+07	2.88551e+07	6.27927e+07	3.41867e+07	5.09178e+07	3.26524e+07	3.84403e+07	1.27419e+07	3.41289e+07	2.25588e+07	4.19012e+07
Threonine	3.6	120.07	[M+H]+	2	96.1	92.4	C4H9NO3	119.06	AYFVYJQAPQTCCC-GBXIJSLDSA-N	C[C@@H](O)[C@H](N)C(O)=O	6288	C00188	Carboxylic acids and derivatives	Amino acids, peptides, and analogues	Amino acids and derivatives	7.79014e+06	5.82101e+06	6.08948e+06	2.65987e+07	2.17324e+07	8.75342e+06	4.61166e+06	2.76664e+07	1.69377e+07	1.7976e+07	3.9378e+06	8.3158e+06	4.99846e+06	1.01893e+07	7.34671e+06	4.80129e+06	3.01176e+06	3.40297e+06	6.9484e+06	8.14935e+06	7.20696e+06	9.55405e+06	3.85005e+06	2.58307e+06	1.05548e+07	4.42084e+06	4.68961e+06	3.2345e+06	2.43683e+06	3.21114e+06	9.69853e+06	1.27292e+07	8.35952e+06	1.42903e+07
Nepsilon,nepsilon,nepsilon-trimethyllysine	3.47	189.16	[M+H]+	2	95.9	90.4	C9H20N2O2	188.15	MXNRLFUSFKVQSK-QMMMGPOBSA-N	C[N+](C)(C)CCCC[C@H](N)C([O-])=O	440120	C03793	Carboxylic acids and derivatives	Amino acids, peptides, and analogues	Amino acids and derivatives	1.18537e+08	1.22043e+08	1.42016e+08	1.10852e+08	1.09087e+08	7.1387e+07	7.9147e+07	1.46223e+08	1.31242e+08	1.50369e+08	1.66939e+08	1.70163e+08	1.80502e+08	6.75148e+07	1.63388e+08	1.74168e+08	1.48911e+08	1.09026e+08	1.64121e+08	2.22128e+08	1.99722e+08	1.54387e+08	1.51667e+08	1.69417e+08	2.08595e+08	2.46609e+08	2.36292e+08	1.69721e+08	1.72339e+08	1.92623e+08	9.42349e+07	1.43282e+08	1.03223e+08	1.49392e+08
Tryptophan	12.1	203.08	[M-H]-	2	95.5	86.7	C11H12N2O2	204.23	QIVBCDIJIAJPQS-VIFPVBQESA-N	C1=CC=C2C(=C1)C(=CN2)C[C@@H](C(=O)O)N	6305	C00078	Indoles and derivatives	Indolyl carboxylic acids and derivatives	Indolyl carboxylic acids and derivatives	9.45838e+06	2.28456e+07	2.51258e+07	1.76473e+07	1.36956e+07	4.29759e+06	4.39009e+06	3.57617e+07	1.07035e+07	8.37649e+06	4.07105e+07	1.41621e+07	5.76319e+07	7.90746e+06	1.77844e+07	5.10093e+07	4.47626e+07	1.1515e+07	2.02631e+07	3.0102e+07	4.01468e+07	4.24439e+07	3.46355e+07	6.3418e+07	5.24514e+07	4.64107e+07	3.87807e+07	5.29779e+07	4.24515e+07	4.91423e+07	7.35065e+06	1.12372e+07	1.32352e+07	1.0208e+07
Meso-tartaric acid	3.98	149.01	[M-H2O-H]-	2	95.4	87.5	C4H8O7	150.02	FEWJPZIEWOKRBE-XIXRPRMCSA-N	C(C(C(=O)O)O)(C(=O)O)O	447315	C00552	Organooxygen compounds	Carbohydrates and carbohydrate conjugates	Sugar acids and derivatives	767272	541610	612379	360419	549210	409823	256911	282347	501658	423575	380612	524062	600620	450620	428344	474249	454421	437665	234519	463556	368758	409885	485092	605323	273708	332406	431730	410337	424941	565151	514015	528120	903931	675961
Kaempferol	13.61	287.05	[M+H]+	2	95.2	96.3	C15H10O6	286.05	IYRMWMYZSQPJKC-UHFFFAOYSA-N	OC1=CC=C(C=C1)C1=C(O)C(=O)C2=C(O1)C=C(O)C=C2O	5280863	C05903	Flavonoids	Flavones	Flavonols	1.07277e+07	1.0161e+07	7.36083e+06	9.31387e+06	1.09603e+07	1.26933e+07	7.00167e+06	5.80782e+06	1.14411e+07	8.65255e+06	4.57619e+06	5.94832e+06	1.67657e+07	7.03648e+06	9.52271e+06	1.14319e+07	1.30377e+07	7.53022e+06	6.1165e+06	8.98627e+06	1.00144e+07	1.11919e+07	9.22389e+06	1.14486e+07	4.02279e+06	9.90473e+06	9.0292e+06	1.04183e+07	7.44557e+06	1.16114e+07	1.41447e+07	1.598e+07	1.35999e+07	1.20752e+07
L-methionine	4.35	150.06	[M+H]+	2	94.9	85.3	C5H11NO2S	149.05	FFEARJCKVFRZRR-BYPYZUCNSA-N	CSCC[C@H](N)C(O)=O	6137	C00073	Carboxylic acids and derivatives	Amino acids, peptides, and analogues	Amino acids and derivatives	4.399e+07	3.40283e+07	5.26834e+07	3.64118e+07	3.60864e+07	5.24532e+07	4.59037e+07	3.33454e+07	4.33534e+07	5.65408e+07	3.75579e+07	4.31055e+07	4.24666e+07	4.52896e+07	3.06605e+07	3.0308e+07	4.54922e+07	3.6667e+07	2.9269e+07	3.61155e+07	3.15905e+07	2.91256e+07	3.52124e+07	3.88906e+07	2.78529e+07	4.57969e+07	3.3147e+07	3.83776e+07	4.59671e+07	3.62183e+07	7.02885e+07	5.70265e+07	6.41557e+07	5.41854e+07
Choline [m]+	10.47	104.11	[M]+	2	94.9	90	C5H14NO+	104.11	OEYIOHPDSNJKLS-UHFFFAOYSA-N	C[N+](C)(C)CCO	305	C00114	Organonitrogen compounds	Quaternary ammonium salts	Cholines	4.54939e+06	4.78137e+06	5.43566e+06	4.25537e+06	4.86067e+06	4.47575e+06	4.13505e+06	3.38641e+06	5.65181e+06	5.40482e+06	4.71501e+06	6.01225e+06	7.67e+06	4.03759e+06	4.75401e+06	5.00128e+06	5.48214e+06	4.09708e+06	3.499e+06	5.149e+06	4.96742e+06	4.92492e+06	5.31083e+06	6.16297e+06	4.86087e+06	5.01474e+06	6.1733e+06	5.62834e+06	5.51475e+06	4.59165e+06	5.33716e+06	6.76192e+06	5.55282e+06	4.37108e+06
Proline	3.91	116.07	[M+H]+	2	94.9	94	C5H9NO2	115.13	ONIBWKKTOPOVIA-UHFFFAOYSA-N	C1CC(NC1)C(=O)O	614		Carboxylic acids and derivatives	Amino acids, peptides, and analogues	Amino acids and derivatives	2.86551e+08	4.91669e+08	4.14095e+08	3.16791e+08	2.98387e+08	3.14799e+08	2.10343e+08	2.91364e+08	2.64397e+08	2.49796e+08	4.52633e+08	3.62358e+08	1.16484e+09	1.95973e+08	2.59329e+08	5.24421e+08	6.48517e+08	2.93851e+08	4.11549e+08	6.91123e+08	2.89763e+08	3.23438e+08	3.2812e+08	3.84531e+08	3.22782e+08	5.73075e+08	7.39397e+08	4.18218e+08	7.08321e+08	4.46612e+08	4.98265e+08	4.94837e+08	6.19851e+08	4.02242e+08
Phosphocholine	3.56	184.07	[M]+	2	94.8	86.8	[C5H15NO4P]+	184.07	YHHSONZFOIEMCP-UHFFFAOYSA-O	C[N+](C)(CCOP([O-])(O)=O)C	1014	C00588	Organonitrogen compounds	Quaternary ammonium salts	Cholines	5.09466e+07	4.9522e+07	3.61623e+07	6.90089e+07	4.16656e+07	2.79234e+07	4.05965e+06	4.48045e+07	3.43795e+07	9.58979e+06	3.14024e+07	4.16665e+07	2.62034e+07	3.19734e+07	5.00292e+07	4.63148e+07	3.52974e+07	4.16191e+07	2.3096e+07	3.90893e+07	3.0226e+07	2.27471e+07	2.42963e+07	1.56672e+07	1.0581e+07	2.34543e+07	4.65206e+07	2.1884e+07	2.07503e+07	2.31517e+07	7.76328e+06	2.64903e+07	4.14619e+07	2.10104e+07
Cytosine	4.16	112.05	[M+H]+	2	94.8	93	C4H5N3O	111.04	OPTASPLRGRRNAP-UHFFFAOYSA-N	NC1=CC=NC(=O)N1	597	C00380	Diazines	Pyrimidines and pyrimidine derivatives	Pyrimidones	7.91366e+07	7.36047e+07	8.06405e+07	6.40912e+07	7.84406e+07	8.78712e+07	6.50803e+07	7.93833e+07	8.88478e+07	9.77963e+07	7.63326e+07	9.74183e+07	1.3456e+08	6.73284e+07	1.0711e+08	1.1616e+08	1.15729e+08	6.35481e+07	6.48995e+07	9.70973e+07	1.06683e+08	1.00434e+08	1.07452e+08	1.32995e+08	9.84328e+07	1.3417e+08	1.49996e+08	1.00464e+08	1.24618e+08	1.17595e+08	1.15385e+08	8.12747e+07	7.09311e+07	8.32902e+07
Allantoin	3.86	157.04	[M-H]-	2	94.8	89.3	C4H6N4O3	158.04	POJWUDADGALRAB-UHFFFAOYSA-N	NC(=O)NC1NC(=O)NC1=O	204	C01551	Azoles	Imidazoles	Imidazoles	6.04538e+06	7.36267e+06	1.10513e+07	1.17472e+07	1.55536e+07	1.26242e+06	2.11791e+06	9.73071e+06	6.8886e+06	3.8334e+06	1.11287e+07	7.23181e+06	2.48106e+06	4.70325e+06	8.29364e+06	1.10175e+07	1.40971e+07	7.37936e+06	2.04053e+06	6.18152e+06	8.58227e+06	2.66869e+06	5.26557e+06	1.02208e+07	203029	1.42068e+06	5.93979e+06	4.58932e+06	2.20479e+06	5.48555e+06	7.61318e+06	9.8344e+06	9.46219e+06	7.5421e+06
D-2-aminoadipic acid	4.02	162.08	[M+H]+	2	94.8	85.8	C6H11NO4	161.16	OYIFNHCXNCRBQI-SCSAIBSYSA-N	C(C[C@H](C(=O)O)N)CC(=O)O	165627		Carboxylic acids and derivatives	Amino acids, peptides, and analogues	Amino acids and derivatives	6.03146e+06	1.16857e+07	6.01929e+06	8.68218e+06	4.56669e+06	3.03474e+06	2.57377e+06	6.3694e+06	3.87999e+06	3.41351e+06	6.01555e+06	3.77516e+06	1.73286e+07	3.83015e+06	4.0459e+06	1.09935e+07	5.02465e+06	8.40669e+06	3.06006e+06	4.60517e+06	3.94388e+06	4.10397e+06	6.33818e+06	6.79665e+06	1.01259e+07	7.4622e+06	8.04365e+06	8.61932e+06	5.93703e+06	5.33739e+06	4.84271e+06	5.64708e+06	4.66062e+06	3.85385e+06
Alpha-galactose 1-phosphate	3.72	259.02	[M-H]-	2	94.7	88.4	C6H13O9P	260.03	HXXFSFRBOHSIMQ-FPRJBGLDSA-N	OC[C@H]1O[C@H](OP(O)(O)=O)[C@H](O)[C@@H](O)[C@H]1O	123912	C00446	Organooxygen compounds	Carbohydrates and carbohydrate conjugates	Monosaccharides	1.99978e+07	2.19411e+07	7.8877e+06	1.80096e+07	9.20531e+06	1.39039e+07	1.06977e+06	1.63591e+07	1.76794e+07	5.63392e+06	9.93377e+06	2.42603e+07	2.02658e+07	1.64684e+07	2.9846e+07	3.08683e+07	1.84869e+07	2.18587e+07	2.32754e+07	4.51146e+07	2.75586e+07	2.3758e+07	1.79908e+07	1.50709e+07	2.43013e+07	3.19963e+07	2.707e+07	2.87556e+07	1.82074e+07	3.04368e+07	2.34746e+06	7.2203e+06	1.79048e+07	7.48271e+06
Aconitic acid	11.09	173.01	[M-H]-	2	94.7	89.2	C6H6O6	174.02	GTZCVFVGUGFEME-HNQUOIGGSA-N	OC(=O)C\C(=C/C(O)=O)C(O)=O	444212	C02341	Carboxylic acids and derivatives	Tricarboxylic acids and derivatives	Tricarboxylic acids and derivatives	6.32697e+06	5.62858e+06	8.29017e+06	7.64384e+06	8.00544e+06	4.17199e+06	1.54068e+06	113729	1.40491e+06	1.08133e+06	839392	922742	2.94514e+07	1.0661e+06	280730	8.0319e+06	7.63106e+06	617913	3.60925e+06	9.08102e+06	2.26444e+06	1.3955e+06	1.12539e+06	1.34276e+06	1.57539e+06	296564	477633	619118	616907	212297	6.44733e+06	7.70284e+06	9.011e+06	884070
Isonicotinic acid	4.35	124.04	[M+H]+	2	94.5	92.5	C6H5NO2	123.03	TWBYWOBDOCUKOW-UHFFFAOYSA-N	OC(=O)C1=CC=NC=C1	5922	C07446	Pyridines and derivatives	Pyridinecarboxylic acids and derivatives	Pyridinecarboxylic acids	1.03809e+08	8.24363e+07	1.05021e+08	7.26643e+07	7.67557e+07	1.28098e+08	1.28661e+08	6.85384e+07	1.06703e+08	1.20516e+08	9.6193e+07	9.06756e+07	1.17549e+08	8.38257e+07	7.46083e+07	7.04373e+07	8.48672e+07	7.79918e+07	7.3879e+07	8.74766e+07	7.97772e+07	8.58397e+07	8.73735e+07	1.10898e+08	9.25446e+07	1.32991e+08	1.00156e+08	8.98828e+07	1.03584e+08	9.71624e+07	1.34443e+08	1.26547e+08	1.1194e+08	1.08539e+08
Uridine	4.35	243.06	[M-H]-	2	94.5	85	C9H12N2O6	244.07	DRTQHJPVMGBUCF-XVFCMESISA-N	OC[C@H]1O[C@H]([C@H](O)[C@@H]1O)N1C=CC(=O)NC1=O	6029	C00299	Pyrimidine nucleosides		Pyrimidine nucleosides	3.20514e+07	2.65409e+07	2.87382e+07	2.68863e+07	3.69485e+07	1.2203e+07	1.85455e+07	2.89901e+07	4.42699e+07	4.61736e+07	2.28357e+07	3.40645e+07	5.11864e+07	2.16804e+07	3.88215e+07	3.61562e+07	3.69091e+07	2.00287e+07	3.12342e+07	3.07787e+07	4.00187e+07	4.02374e+07	3.61236e+07	5.00648e+07	4.46646e+07	5.65667e+07	5.30562e+07	4.31684e+07	4.95834e+07	5.09727e+07	2.97244e+07	3.04565e+07	2.42134e+07	3.5808e+07
Allantoic acid	3.74	175.05	[M-H]-	2	94.3	90	C4H8N4O4	176.13	NUCLJNSWZCHRKL-UHFFFAOYSA-N	C(C(=O)O)(NC(=O)N)NC(=O)N	203	C00499	Carboxylic acids and derivatives	Amino acids, peptides, and analogues	Amino acids and derivatives	2.87213e+06	2.44692e+06	4.82335e+06	3.00269e+06	4.83547e+06	9.2583e+06	7.83965e+06	2.25088e+06	4.25875e+06	8.13896e+06	8.14217e+06	2.05484e+07	2.24368e+06	1.02248e+07	8.5272e+06	976649	3.17135e+06	6.75297e+06	834417	1.9211e+06	4.63276e+06	749074	3.54016e+06	2.42489e+06	0	1.28246e+06	5.19344e+06	1.05358e+06	1.46713e+06	1.34186e+06	6.95474e+06	8.57931e+06	1.48023e+07	7.63156e+06
D-saccharic acid	3.74	209.03	[M-H]-	2	94.2	91.2	C6H10O8	210.04	DSLZVSRJTYRBFB-LLEIAEIESA-N	O[C@@H]([C@H](O)[C@@H](O)C(O)=O)[C@H](O)C(O)=O	33037	C00818	Organooxygen compounds	Carbohydrates and carbohydrate conjugates	Sugar acids and derivatives	8.4162e+08	1.10822e+09	1.24837e+09	7.49112e+08	9.15845e+08	1.37621e+09	4.40587e+08	7.93961e+08	1.16238e+09	4.03399e+08	1.10557e+09	4.85433e+08	1.51276e+09	1.09682e+09	4.74005e+08	7.64846e+08	1.14624e+09	5.26005e+08	6.34592e+08	7.29472e+08	1.02872e+09	1.06767e+09	1.00488e+09	9.85661e+08	1.55296e+09	1.0534e+09	1.18599e+09	1.11151e+09	1.15306e+09	9.6158e+08	5.57403e+08	4.75097e+08	4.69968e+08	6.64437e+08
Alpha-glucose 1-phosphate (Coelutes with alpha-galactose-1-phosphate)	3.78	261.04	[M+H]+	2	94.2	89.3	C6H13O9P	260.03	HXXFSFRBOHSIMQ-VFUOTHLCSA-N	OC[C@H]1OC(OP(O)(O)=O)[C@H](O)[C@@H](O)[C@@H]1O	65533	C00103	Organooxygen compounds	Carbohydrates and carbohydrate conjugates	Monosaccharides	9.18336e+06	1.04429e+07	3.67402e+06	3.91676e+06	6.13837e+06	1.00797e+07	1.38717e+06	4.72606e+06	5.75071e+06	4.01563e+06	3.07873e+06	7.15372e+06	1.75784e+07	8.78327e+06	1.02339e+07	9.81204e+06	1.07469e+07	5.57711e+06	1.80461e+07	1.89568e+07	9.6395e+06	1.02569e+07	1.41789e+07	5.90198e+06	1.83685e+07	1.55933e+07	1.31204e+07	1.33119e+07	1.25456e+07	9.27437e+06	966893	2.81433e+06	6.85091e+06	4.38563e+06
Tyrosine	4.36	180.07	[M-H]-	2	94.1	85.5	C9H11NO3	181.07	OUYCCCASQSFEME-QMMMGPOBSA-N	N[C@@H](CC1=CC=C(O)C=C1)C(O)=O	6057	C00082	Carboxylic acids and derivatives	Amino acids, peptides, and analogues	Amino acids and derivatives	9.71007e+06	1.58798e+07	1.50215e+07	1.37373e+07	1.47659e+07	3.71036e+06	4.5076e+06	1.92308e+07	1.07623e+07	9.15052e+06	2.15836e+07	8.1262e+06	2.51248e+07	6.34632e+06	9.76323e+06	2.73475e+07	2.60985e+07	5.20465e+06	1.02883e+07	1.70153e+07	2.08301e+07	2.23876e+07	1.15504e+07	3.25387e+07	2.03468e+07	2.63172e+07	2.30268e+07	2.64445e+07	2.93812e+07	2.34647e+07	8.55632e+06	1.13823e+07	1.36599e+07	9.28243e+06
Mesaconic acid	6.24	129.02	[M-H]-	2	94	92.5	C5H6O4	130.1	HNEGQIOMVPPMNR-NSCUHMNNSA-N	C/C(=C\C(=O)O)/C(=O)O	638129	C01732	Fatty Acyls	Fatty acids and conjugates	Branched fatty acids	5.25615e+06	3.16199e+06	3.67151e+06	5.03058e+06	4.34146e+06	7.12534e+06	5.93741e+06	1.25476e+06	2.42501e+06	2.19937e+06	1.19496e+06	1.80727e+06	1.66533e+07	3.49805e+06	2.20871e+06	3.64167e+06	4.30691e+06	1.41372e+06	2.74682e+06	6.35908e+06	2.61458e+06	1.93202e+06	1.94352e+06	1.86472e+06	2.45767e+06	1.99712e+06	1.96417e+06	1.51312e+06	1.29314e+06	2.33594e+06	4.27675e+06	4.23432e+06	4.62969e+06	6.67814e+06
L-histidine	3.5	156.08	[M+H]+	2	94	90.3	C6H9N3O2	155.07	HNDVDQJCIGZPNO-YFKPBYRVSA-N	N[C@@H](CC1=CNC=N1)C(O)=O	6274	C00135	Carboxylic acids and derivatives	Amino acids, peptides, and analogues	Amino acids and derivatives	4.98169e+07	5.68918e+07	8.20176e+07	5.97837e+07	5.54713e+07	1.23625e+07	9.90061e+06	8.4663e+07	6.27628e+07	4.3224e+07	9.68119e+07	7.30737e+07	8.09052e+07	2.37786e+07	6.72611e+07	1.11955e+08	1.14389e+08	5.06705e+07	5.7416e+07	7.76399e+07	8.04854e+07	9.40585e+07	7.77516e+07	1.17137e+08	8.1826e+07	1.35523e+08	1.13688e+08	9.71038e+07	1.01788e+08	1.0242e+08	3.57124e+07	5.44095e+07	3.6942e+07	6.72956e+07
Uracil	6.22	113.03	[M+H]+	2	93.8	85.9	C4H4N2O2	112.03	ISAKRJDGNUQOIC-UHFFFAOYSA-N	O=C1NC=CC(=O)N1	1174	C00106	Diazines	Pyrimidines and pyrimidine derivatives	Pyrimidones	6.08697e+06	5.66452e+06	7.31386e+06	6.16981e+06	6.76232e+06	8.74453e+06	7.08432e+06	6.74268e+06	9.32191e+06	1.06769e+07	5.44241e+06	8.45154e+06	8.65337e+06	6.8264e+06	9.34037e+06	6.39329e+06	5.54464e+06	6.02601e+06	5.26437e+06	5.91535e+06	7.59377e+06	7.78001e+06	7.71224e+06	8.15327e+06	7.66194e+06	1.02408e+07	8.92576e+06	6.41255e+06	7.89135e+06	7.12237e+06	6.96783e+06	6.58379e+06	5.52627e+06	6.65022e+06
2-ketogluconic-acid	3.64	193.03	[M-H]-	2	93.7	87	C12H24O9	194.14	VBUYCZFBVCCYFD-JJYYJPOSSA-N	C([C@H]([C@H]([C@@H](C(=O)C(=O)O)O)O)O)O	3035456	C06473	Organooxygen compounds	Carbohydrates and carbohydrate conjugates	Sugar acids and derivatives	1.64354e+07	1.25026e+07	1.54693e+07	8.10093e+06	1.89008e+07	1.43961e+07	9.97476e+06	1.2278e+07	1.87693e+07	1.7337e+07	1.01866e+07	1.28681e+07	3.2738e+07	1.32118e+07	1.81741e+07	1.62289e+07	2.56952e+07	6.76144e+06	1.6977e+07	1.91869e+07	1.82483e+07	1.95872e+07	1.80494e+07	2.75431e+07	2.21396e+07	3.11514e+07	2.56754e+07	2.83089e+07	2.96207e+07	3.31398e+07	1.68159e+07	1.70083e+07	1.84751e+07	1.85517e+07
Maleic acid	4.34	115	[M-H]-	2	93.7	92.4	C4H4O4	116.01	VZCYOOQTPOCHFL-UPHRSURJSA-N	OC(=O)\C=C/C(O)=O	444266	C01384	Carboxylic acids and derivatives	Dicarboxylic acids and derivatives	Dicarboxylic acids and derivatives	1.44878e+07	1.51395e+07	1.67815e+07	1.08165e+07	1.86247e+07	5.5117e+07	2.79534e+07	1.18249e+07	1.25884e+07	1.88266e+07	3.08762e+07	1.56081e+07	1.53937e+07	4.95211e+07	1.7574e+07	9.57246e+06	1.13894e+07	2.03703e+07	6.82995e+06	6.13736e+06	1.80914e+07	1.52104e+07	1.3721e+07	1.59296e+07	1.5486e+07	8.49133e+06	1.11454e+07	7.81208e+06	1.85662e+07	8.91557e+06	2.88073e+07	2.60912e+07	3.60485e+07	1.70721e+07
Pyroglutamic acid	3.59	130.05	[M+H]+	2	93.7	89.7	C5H7NO3	129.04	ODHCTXKNWHHXJC-VKHMYHEASA-N	OC(=O)[C@@H]1CCC(=O)N1	7405	C01879	Carboxylic acids and derivatives	Amino acids, peptides, and analogues	Amino acids and derivatives	2.52548e+09	2.12697e+09	2.2239e+09	2.73503e+09	2.59048e+09	8.31972e+08	3.16188e+08	2.58368e+09	2.63389e+09	2.18174e+09	3.04543e+09	2.61045e+09	1.33988e+09	1.52498e+09	2.73245e+09	2.60735e+09	1.86548e+09	2.61338e+09	1.59156e+09	2.20939e+09	2.54981e+09	2.28548e+09	1.61229e+09	2.63243e+09	1.12462e+09	2.62958e+09	2.0938e+09	2.0094e+09	1.64682e+09	2.76563e+09	2.29633e+09	2.26008e+09	1.66301e+09	2.57838e+09
Indole	12.14	118.07	[M+H]+	2	93.6	89.5	C8H7N	117.06	SIKJAQJRHWYJAI-UHFFFAOYSA-N	N1C=CC2=C1C=CC=C2	798	C00463	Indoles and derivatives	Indoles	Indoles	2.92276e+06	5.8537e+06	6.15202e+06	5.02389e+06	4.2613e+06	1.54586e+06	1.91736e+06	8.47844e+06	3.50813e+06	2.71377e+06	1.09522e+07	3.63825e+06	1.49507e+07	2.12924e+06	5.18009e+06	1.23698e+07	1.09123e+07	3.22571e+06	5.47728e+06	8.10695e+06	1.12404e+07	9.23435e+06	8.79644e+06	1.59513e+07	1.38024e+07	9.72891e+06	1.00045e+07	1.12731e+07	9.10046e+06	6.34796e+06	2.57142e+06	3.69987e+06	3.73654e+06	2.9611e+06
Quercetin	13.26	303.05	[M+H]+	2	93.5	92.3	C15H10O7	302.04	REFJWTPEDVJJIY-UHFFFAOYSA-N	OC1=CC2=C(C(O)=C1)C(=O)C(O)=C(O2)C1=CC=C(O)C(O)=C1	5280343	C00389	Flavonoids	Flavones	Flavonols	7.43776e+06	2.52271e+06	2.12823e+06	1.2441e+06	1.36407e+06	6.70675e+06	3.16503e+06	1.44734e+06	1.35656e+06	5.07085e+06	1.96228e+06	939749	4.79086e+06	3.67422e+06	1.37058e+06	5.63035e+06	7.13906e+06	1.38273e+06	1.33848e+06	1.92206e+06	5.85545e+06	4.24969e+06	6.44287e+06	5.52795e+06	3.35902e+06	2.04077e+06	4.24571e+06	3.42513e+06	1.6237e+06	2.96434e+06	9.11253e+06	2.76716e+06	3.11935e+06	4.64261e+06
Glutamic acid	3.68	148.06	[M+H]+	2	93.5	87.5	C5H9NO4	147.05	WHUUTDBJXJRKMK-VKHMYHEASA-N	N[C@@H](CCC(O)=O)C(O)=O	33032	C00025	Carboxylic acids and derivatives	Amino acids, peptides, and analogues	Amino acids and derivatives	9.46106e+06	9.52526e+06	1.18064e+07	1.03243e+07	1.45219e+07	8.79712e+06	1.4276e+07	1.22262e+07	1.18827e+07	1.33011e+07	1.00025e+07	1.38431e+07	2.18115e+07	9.71231e+06	1.32535e+07	2.28936e+07	1.33912e+07	1.35227e+07	1.44311e+07	1.64634e+07	1.39771e+07	1.53843e+07	2.01185e+07	1.6055e+07	2.26514e+07	2.64706e+07	1.78387e+07	2.0514e+07	2.11485e+07	1.85566e+07	6.62348e+06	7.76464e+06	6.45604e+06	5.80344e+06
Sodium 4-hydroxy-benzoate	16.36	137.02	[M-H]-	2	93.2	89.5	C7H6O3	138.03	FJKROLUGYXJWQN-UHFFFAOYSA-N	OC(=O)C1=CC=C(O)C=C1	135	C00156	Benzene and substituted derivatives	Benzoic acids and derivatives	Hydroxybenzoic acid derivatives	2.99436e+06	2.65547e+06	2.4275e+06	2.37769e+06	5.36377e+06	2.39299e+06	2.17843e+06	2.31734e+06	3.20627e+06	6.60234e+06	2.90095e+06	1.90931e+06	5.44741e+06	4.70249e+06	2.64436e+06	6.26196e+06	6.2813e+06	2.29665e+06	4.32345e+06	3.82552e+06	2.2588e+06	9.14726e+06	4.83186e+06	6.62879e+06	5.03207e+06	1.1184e+07	7.21503e+06	3.35092e+06	8.03202e+06	1.04183e+07	5.91582e+06	2.8222e+06	3.5251e+06	5.91507e+06
4-aminobutanoate	3.67	104.07	[M+H]+	2	93.1	87.1	C4H9NO2	103.06	BTCSSZJGUNDROE-UHFFFAOYSA-N	NCCCC(O)=O	119	C00334	Carboxylic acids and derivatives	Amino acids, peptides, and analogues	Amino acids and derivatives	1.45479e+09	1.49088e+09	1.86219e+09	1.2645e+09	1.13102e+09	1.4387e+09	1.25689e+09	1.15727e+09	1.31219e+09	1.43183e+09	1.65616e+09	1.47894e+09	1.98621e+09	1.28119e+09	1.39915e+09	1.28079e+09	1.23258e+09	1.10713e+09	9.47435e+08	1.53113e+09	1.06376e+09	9.95169e+08	1.04355e+09	1.12771e+09	1.06126e+09	1.26379e+09	1.35028e+09	1.16663e+09	1.31824e+09	1.31318e+09	2.06583e+09	1.94612e+09	2.34273e+09	2.00157e+09
L-proline	11.83	116.07	[M+H]+	2	93.1	87.9	C5H9NO2	115.06	ONIBWKKTOPOVIA-BYPYZUCNSA-N	OC(=O)[C@@H]1CCCN1	145742	C00148	Carboxylic acids and derivatives	Amino acids, peptides, and analogues	Amino acids and derivatives	5.76187e+06	6.11768e+06	6.79868e+06	4.8842e+06	6.2168e+06	7.20186e+06	6.15077e+06	5.71387e+06	6.56025e+06	7.9049e+06	5.45322e+06	6.91644e+06	1.11875e+07	5.43385e+06	5.73397e+06	6.26917e+06	7.74075e+06	4.95426e+06	4.05851e+06	6.38716e+06	6.91767e+06	6.26942e+06	6.02959e+06	7.47063e+06	5.40643e+06	6.48257e+06	7.76739e+06	5.62448e+06	5.83614e+06	4.83533e+06	8.2043e+06	6.06716e+06	6.14813e+06	5.7586e+06
Myo-inositol	3.69	179.06	[M-H]-	2	93.1	82.5	C6H12O6	180.06	CDAISMWEOUEBRE-UHFFFAOYSA-N	O[C@H]1[C@H](O)[C@@H](O)[C@H](O)[C@H](O)[C@@H]1O	892	C00137	Organooxygen compounds	Alcohols and polyols	Secondary alcohols	1.46809e+08	1.31348e+08	1.4789e+08	5.10217e+07	1.31706e+08	8.63529e+07	6.36525e+07	7.39586e+07	1.46526e+08	1.02588e+08	7.46625e+07	8.58176e+07	4.27333e+08	8.76168e+07	1.13373e+08	1.17416e+08	2.08163e+08	2.9437e+07	1.36993e+08	1.81035e+08	1.44362e+08	1.61242e+08	1.23812e+08	1.69869e+08	2.18886e+08	2.18561e+08	1.84568e+08	1.95561e+08	2.83559e+08	2.49151e+08	1.70653e+08	1.62595e+08	2.02588e+08	2.17709e+08
Pimelic acid	13.01	159.07	[M-H]-	2	93.1	81.8	C7H12O4	160.07	WLJVNTCWHIRURA-UHFFFAOYSA-N	OC(=O)CCCCCC(O)=O	385	C02656	Fatty Acyls	Fatty acids and conjugates	Medium-chain fatty acids	4.32726e+06	2.93483e+06	4.58555e+06	2.79869e+06	3.99721e+06	3.06355e+06	3.97518e+06	3.31464e+06	4.70725e+06	4.40076e+06	8.09326e+06	6.00645e+06	7.39212e+06	3.34616e+06	3.51065e+06	4.79284e+06	4.47122e+06	3.86705e+06	3.51786e+06	4.01309e+06	3.19507e+06	2.9086e+06	4.75568e+06	7.26524e+06	9.18339e+06	4.21381e+06	9.31198e+06	3.77641e+06	4.51357e+06	7.50684e+06	5.41052e+06	4.20277e+06	3.25972e+06	1.29218e+07
Valine	4.34	118.09	[M+H]+	2	93	87.8	C5H11NO2	117.15	KZSNJWFQEVHDMF-UHFFFAOYSA-N	CC(C)C(C(=O)O)N	1182		Carboxylic acids and derivatives	Amino acids, peptides, and analogues	Amino acids and derivatives	3.94717e+08	4.25283e+08	6.07695e+08	3.86276e+08	4.56725e+08	2.91545e+08	2.77407e+08	5.86568e+08	4.06798e+08	3.863e+08	4.92761e+08	3.38804e+08	6.98212e+08	3.22871e+08	2.96408e+08	5.43524e+08	5.65981e+08	2.87538e+08	3.73381e+08	4.47127e+08	4.35039e+08	4.43548e+08	3.53266e+08	4.03309e+08	3.53932e+08	3.99483e+08	5.07764e+08	4.21542e+08	6.17064e+08	3.70535e+08	4.34383e+08	3.90696e+08	4.82793e+08	3.24243e+08
N-acetyltryptophan	14.33	245.09	[M-H]-	2	92.9	80	C13H14N2O3	246.26	DZTHIGRZJZPRDV-GFCCVEGCSA-N	CC(=O)N[C@H](CC1=CNC2=CC=CC=C21)C(=O)O	439917	C03137	Carboxylic acids and derivatives	Amino acids, peptides, and analogues	Amino acids and derivatives	1.27562e+07	2.72965e+07	1.06823e+07	3.92012e+06	3.3098e+06	8.11068e+06	5.25562e+06	1.73812e+07	6.04697e+06	5.68891e+06	5.12796e+06	4.56464e+06	1.37332e+07	2.57051e+07	1.15584e+07	1.03071e+07	7.7853e+06	6.0618e+06	3.23063e+06	2.04426e+06	7.3685e+06	4.06043e+06	1.12112e+07	1.091e+07	1.60127e+07	1.31546e+07	4.74508e+06	1.29789e+07	1.08813e+07	9.77607e+06	3.31061e+06	2.80583e+06	4.0401e+06	2.34168e+06
Aspartic acid	3.58	134.04	[M+H]+	2	92.9	95	C4H7NO4	133.04	CKLJMWTZIZZHCS-REOHCLBHSA-N	N[C@@H](CC(O)=O)C(O)=O	5960	C00049	Carboxylic acids and derivatives	Amino acids, peptides, and analogues	Amino acids and derivatives	5.40747e+07	6.50571e+07	8.47746e+07	6.87627e+07	9.94038e+07	1.44767e+08	1.31524e+08	6.15877e+07	7.99594e+07	8.91053e+07	5.08284e+07	1.05316e+08	1.11921e+08	1.02082e+08	1.1595e+08	4.33268e+07	6.29046e+07	7.15709e+07	6.25938e+07	2.55169e+07	8.02657e+07	5.95398e+07	9.89364e+07	4.76249e+07	7.43455e+07	6.49341e+07	9.04923e+07	6.0979e+07	3.5751e+07	4.25115e+07	6.04554e+07	6.32429e+07	2.92941e+07	3.84119e+07
N,n-dimethylarginine	4	203.15	[M+H]+	2	92.9	80.2	C8H18N4O2	202.14	YDGMGEXADBMOMJ-LURJTMIESA-N	N[C@@H](CCC\N=C(/N)N(C)C)C(O)=O	123831	C03626	Carboxylic acids and derivatives	Amino acids, peptides, and analogues	Amino acids and derivatives	1.37598e+07	1.74297e+07	1.93123e+07	1.71056e+07	1.46495e+07	5.95885e+06	5.6566e+06	1.66841e+07	1.5862e+07	1.23593e+07	2.55223e+07	1.83652e+07	1.73599e+07	7.05612e+06	1.5045e+07	1.94579e+07	2.07407e+07	1.4636e+07	1.23466e+07	2.05418e+07	1.81787e+07	1.87327e+07	1.2125e+07	2.45991e+07	2.32251e+07	2.93002e+07	2.46476e+07	1.85239e+07	2.13922e+07	2.14456e+07	1.48264e+07	1.59693e+07	1.29428e+07	2.04944e+07
Beta-alanine	3.57	88.04	[M-H]-	2	92.8	94	C3H7NO2	89.05	UCMIRNVEIXFBKS-UHFFFAOYSA-N	NCCC(O)=O	239	C00099	Carboxylic acids and derivatives	Amino acids, peptides, and analogues	Amino acids and derivatives	1.71676e+07	1.32777e+07	1.64571e+07	2.24045e+07	2.19388e+07	1.06226e+07	7.01432e+06	1.49606e+07	1.76011e+07	1.4536e+07	1.51991e+07	2.03505e+07	1.66269e+07	1.26143e+07	1.83619e+07	1.5052e+07	1.48836e+07	2.0124e+07	9.62031e+06	8.83728e+06	1.73482e+07	1.10396e+07	1.50006e+07	1.4358e+07	1.14514e+07	1.59348e+07	1.69258e+07	1.32871e+07	8.5741e+06	1.41811e+07	1.90735e+07	2.24954e+07	1.50874e+07	1.38518e+07
Trigonelline	3.96	138.05	[M+H]+	2	92.5	84.5	C7H7NO2	137.05	WWNNZCOKKKDOPX-UHFFFAOYSA-N	C[N+]1=CC=CC(=C1)C([O-])=O	5570	C01004			Alkaloids and derivatives	2.14303e+09	2.29396e+09	2.47244e+09	1.99549e+09	2.7021e+09	1.94034e+09	1.90038e+09	2.1692e+09	3.15994e+09	2.6842e+09	3.17393e+09	2.67965e+09	3.78837e+09	1.91339e+09	2.70647e+09	2.69984e+09	3.20701e+09	2.04998e+09	1.95912e+09	2.49317e+09	2.41723e+09	2.58751e+09	2.325e+09	3.23185e+09	2.69343e+09	3.66834e+09	3.48115e+09	2.47616e+09	3.12278e+09	2.82828e+09	2.24036e+09	2.30048e+09	2.13668e+09	2.26553e+09
2-mercaptobenzothiazole	17.47	165.98	[M-H]-	2	92.4	87.6	C7H5NS2	167.25	YXIWHUQXZSMYRE-UHFFFAOYSA-N	C1=CC=C2C(=C1)NC(=S)S2	697993	C14437	Benzothiazoles		Benzothiazoles	1.74336e+06	1.56784e+06	3.33731e+06	2.02607e+06	1.46644e+06	1.20563e+07	1.15647e+07	2.53118e+07	1.49214e+07	1.35602e+07	1.63612e+07	3.05041e+07	3.98598e+07	7.46947e+06	1.45531e+07	1.46926e+06	2.72418e+06	2.6013e+07	1.85574e+06	2.74593e+06	6.90717e+06	9.57754e+06	1.16375e+07	2.5017e+07	1.06893e+07	1.07767e+07	8.29883e+06	6.95379e+06	7.02805e+06	8.40575e+06	534617	320173	392783	1.89135e+06
D-(-)-quinic acid	3.98	191.06	[M-H]-	2	92.3	85.7	C7H12O6	192.06	AAWZDTNXLSGCEK-LNVDRNJUSA-N	O[C@@H]1C[C@@](O)(C[C@@H](O)[C@H]1O)C(O)=O	6508	C00296	Organooxygen compounds	Alcohols and polyols	Cyclic alcohols and derivatives	1.85605e+08	9.11116e+07	1.39327e+08	6.61789e+07	8.9578e+07	3.07947e+08	9.32034e+07	1.08743e+08	8.78217e+07	3.17914e+08	7.45153e+07	2.12105e+08	1.5658e+08	3.53323e+08	2.97676e+08	8.53852e+07	1.13168e+08	1.29189e+08	9.48037e+07	1.14835e+08	4.33453e+07	5.40448e+07	1.02588e+08	8.48142e+07	3.86271e+07	2.33957e+08	7.21187e+07	1.19303e+08	1.61619e+08	3.16512e+08	3.12887e+08	1.88213e+08	2.21018e+08	2.66631e+08
Spermidine	3.2	146.17	[M+H]+	2	92.3	81.6	C7H19N3	145.16	ATHGHQPFGPMSJY-UHFFFAOYSA-N	NCCCCNCCCN	1102	C00315	Organonitrogen compounds	Amines	Secondary amines	1.54813e+07	1.44678e+07	2.38684e+07	1.91976e+07	1.53204e+07	8.09795e+06	2.59965e+07	2.27828e+07	2.00767e+07	2.07505e+07	1.80197e+07	1.84375e+07	2.05264e+07	7.85789e+06	1.88987e+07	2.33807e+07	2.34877e+07	1.8577e+07	9.19802e+06	1.56508e+07	1.91006e+07	2.04843e+07	1.83368e+07	3.05589e+07	1.29671e+07	2.30876e+07	2.68673e+07	1.83295e+07	1.55881e+07	1.76406e+07	1.95707e+07	2.86564e+07	1.85589e+07	2.70045e+07
Phenylalanine	11.39	164.07	[M-H]-	2	92.2	88.5	C9H11NO2	165.08	COLNVLDHVKWLRT-QMMMGPOBSA-N	N[C@@H](CC1=CC=CC=C1)C(O)=O	6140	C00079	Carboxylic acids and derivatives	Amino acids, peptides, and analogues	Amino acids and derivatives	9.08571e+06	1.12062e+07	1.15341e+07	7.81336e+06	1.51371e+07	8.51866e+06	7.84826e+06	4.18545e+06	1.08222e+07	9.16173e+06	9.40436e+06	8.7908e+06	2.20389e+07	8.64686e+06	4.21624e+06	1.75379e+07	2.34457e+07	7.47773e+06	8.64285e+06	1.26361e+07	1.44227e+07	1.64562e+07	1.40325e+07	2.34966e+07	1.66942e+07	7.84954e+06	1.58865e+07	1.64567e+07	2.12926e+07	4.31136e+06	9.94674e+06	1.06655e+07	1.22694e+07	3.13405e+06
Succinis acid	6.13	117.02	[M-H]-	2	92.1	80.7	C4H6O4	118.03	KDYFGRWQOYBRFD-UHFFFAOYSA-N	OC(=O)CCC(O)=O	1110	C00042	Carboxylic acids and derivatives	Dicarboxylic acids and derivatives	Dicarboxylic acids and derivatives	7.15539e+06	2.09486e+06	2.35806e+06	3.03367e+06	5.0627e+06	3.03555e+06	2.25404e+06	2.51451e+06	2.61775e+06	7.89056e+06	2.73363e+06	2.81016e+06	3.52928e+06	4.60318e+06	6.59556e+06	1.7733e+06	1.863e+06	2.41119e+06	3.26974e+06	4.12569e+06	3.28352e+06	2.10899e+06	2.09688e+06	1.54564e+06	2.63044e+06	3.25889e+06	2.83028e+06	1.86297e+06	1.95104e+06	6.35547e+06	6.04458e+06	8.52624e+06	1.12338e+07	5.6512e+06
3-formylindole	15.61	146.06	[M+H]+	2	92	82	C9H7NO	145.16	OLNJUISKUQQNIM-UHFFFAOYSA-N	C1=CC=C2C(=C1)C(=CN2)C=O	10256	C08493	Indoles and derivatives	Indoles	Indoles	3.41851e+06	6.44345e+06	8.09892e+06	4.08222e+06	6.44279e+06	3.54327e+06	5.47345e+06	8.72566e+06	5.19237e+06	5.81954e+06	1.72293e+07	6.24038e+06	2.97027e+07	3.42665e+06	7.85378e+06	1.87082e+07	1.90749e+07	4.27537e+06	1.01729e+07	1.35718e+07	1.4043e+07	1.51625e+07	1.72459e+07	2.16902e+07	2.86316e+07	2.62425e+07	2.33892e+07	1.9793e+07	2.15543e+07	2.42005e+07	2.54101e+06	4.33851e+06	1.88203e+06	3.11525e+06
Gamma-glutamylleucine	11.73	261.14	[M+H]+	2	91.9	79.6	C11H20N2O5	260.29	MYFMARDICOWMQP-YUMQZZPRSA-N	CC(C)C[C@@H](C(=O)O)NC(=O)CC[C@@H](C(=O)O)N	151023		Carboxylic acids and derivatives	Amino acids, peptides, and analogues	Peptides	7.75824e+06	8.59692e+06	1.04292e+07	7.15533e+06	9.12135e+06	9.6855e+06	8.09723e+06	4.38847e+06	9.00068e+06	1.0133e+07	9.70737e+06	7.64028e+06	1.7113e+07	5.37889e+06	3.81328e+06	6.77038e+06	9.08117e+06	4.8095e+06	5.09171e+06	8.32257e+06	9.45877e+06	8.63476e+06	5.96228e+06	1.08777e+07	8.07651e+06	6.60693e+06	9.36779e+06	7.11941e+06	8.95821e+06	4.12319e+06	1.20197e+07	9.64995e+06	1.11548e+07	1.14525e+07
Dicyclohexylamine	13.77	182.19	[M+H]+	2	91.9	82.1	C12H23N	181.32	XBPCUCUWBYBCDP-UHFFFAOYSA-N	C1CCC(CC1)NC2CCCCC2	7582	C14686	Organonitrogen compounds	Cyclohexylamines	Cyclohexylamines	650309	441174	1.27692e+06	918163	684318	422148	456819	522677	593861	410118	685643	1.03589e+06	1.43267e+07	268323	657323	1.10667e+06	726676	498164	795503	1.56547e+06	353826	362068	262505	486524	514135	474159	289277	209932	304207	299710	925408	802625	615038	886525
Isoleucine	6.22	132.1	[M+H]+	2	91.5	84.4	C6H13NO2	131.09	AGPKZVBTJJNPAG-WHFBIAKZSA-N	CC[C@H](C)[C@H](N)C(O)=O	6306	C00407	Carboxylic acids and derivatives	Amino acids, peptides, and analogues	Amino acids and derivatives	1.47554e+08	2.04694e+08	2.51985e+08	1.77715e+08	1.76938e+08	2.11654e+08	1.91925e+08	2.02215e+08	1.80599e+08	2.26294e+08	1.88211e+08	2.03708e+08	4.12623e+08	1.51446e+08	2.10916e+08	2.8283e+08	2.60802e+08	1.65972e+08	1.31849e+08	1.96251e+08	2.31252e+08	2.5123e+08	2.34436e+08	2.95321e+08	2.25649e+08	3.15451e+08	2.8716e+08	2.60509e+08	3.1591e+08	2.24516e+08	1.72428e+08	1.72669e+08	2.05609e+08	1.85442e+08
4-hydroxybenzaldehyde	6.23	123.04	[M+H]+	2	91.5	83	C7H6O2	122.04	RGHHSNMVTDWUBI-UHFFFAOYSA-N	OC1=CC=C(C=O)C=C1	126	C00633	Organooxygen compounds	Carbonyl compounds	Aldehydes	1.79007e+06	2.95634e+06	3.02917e+06	2.97315e+06	2.67325e+06	2.53948e+06	1.61662e+06	3.59575e+06	2.23843e+06	2.15024e+06	3.50714e+06	2.2449e+06	3.57297e+06	1.7432e+06	2.44162e+06	4.39144e+06	3.30776e+06	1.86068e+06	1.79759e+06	2.564e+06	3.63352e+06	3.82041e+06	2.54919e+06	4.64426e+06	3.21571e+06	5.22409e+06	3.67192e+06	3.46362e+06	3.88137e+06	3.47354e+06	1.81196e+06	2.25143e+06	2.69413e+06	1.96508e+06
Glu-gln	4.03	274.1	[M-H]-	2	91.2	74.4	C10H17N3O6	275.26	MGHKSHCBDXNTHX-UHFFFAOYSA-N	C(CC(=O)O)C(C(=O)NC(CCC(=O)N)C(=O)O)N	19922802		Carboxylic acids and derivatives	Amino acids, peptides, and analogues	Peptides	5.07255e+07	4.23272e+07	4.53717e+07	5.43166e+07	4.67981e+07	1.67452e+07	2.21059e+07	3.2553e+07	3.40173e+07	5.41606e+07	5.44661e+07	5.1105e+07	2.67238e+07	3.21238e+07	4.14626e+07	3.48597e+07	4.43602e+07	4.77685e+07	2.4407e+07	3.28999e+07	5.35655e+07	3.22925e+07	2.79801e+07	5.82218e+07	2.15154e+07	5.28511e+07	4.53042e+07	3.26898e+07	3.51027e+07	5.5382e+07	6.9852e+07	6.47416e+07	6.65645e+07	7.34543e+07
Adipic acid	12.07	145.05	[M-H]-	2	91.2	78.7	C6H10O4	146.06	WNLRTRBMVRJNCN-UHFFFAOYSA-N	OC(=O)CCCCC(O)=O	196	C06104	Fatty Acyls	Fatty acids and conjugates	Medium-chain fatty acids	684676	577728	522871	906474	678588	219426	121563	558221	554023	588540	1.46764e+06	644597	467137	476624	722168	642480	795532	795034	271829	534198	758330	450866	315202	852975	176098	699265	573207	500006	337112	703771	999170	705064	316133	633908
Dehydroascorbic acid	4.08	173.01	[M-H]-	2	91.2	88.2	C6H6O6	348.03	SBJKKFFYIZUCET-JLAZNSOCSA-N	[H][C@@]1(OC(=O)C(=O)C1=O)[C@@H](O)CO	440667	C00425	Lactones	Gamma butyrolactones	Gamma butyrolactones	1.22068e+07	6.18862e+06	7.77105e+06	5.82992e+06	7.22195e+06	1.7588e+07	1.22777e+07	1.19414e+07	1.40048e+07	1.17116e+07	4.11601e+06	1.11035e+07	1.87504e+07	1.40735e+07	1.65868e+07	9.90566e+06	1.86658e+07	7.10288e+06	1.3196e+07	1.41876e+07	1.283e+07	1.30123e+07	1.37129e+07	1.49244e+07	1.27624e+07	1.34379e+07	1.38452e+07	1.44104e+07	1.57572e+07	1.25811e+07	5.19427e+06	1.33154e+07	8.64321e+06	1.35944e+07
Ortophosphate	3.69	96.97	[M-H]-	2	91.2	86.7	H3O4P	98	NBIIXXVUZAFLBC-UHFFFAOYSA-N	OP(=O)(O)O	1004	C00009	Non-metal oxoanionic compounds	Non-metal phosphates	Non-metal phosphates	2.5251e+08	2.30525e+08	1.28137e+08	2.09168e+08	1.47802e+08	1.9081e+08	2.08613e+07	2.35028e+08	2.3155e+08	1.18815e+08	1.30756e+08	2.54815e+08	2.15301e+08	2.57093e+08	3.66561e+08	3.10672e+08	2.83934e+08	2.33943e+08	2.89612e+08	4.4003e+08	2.75291e+08	2.19735e+08	2.07947e+08	1.86019e+08	2.19868e+08	2.45151e+08	2.45091e+08	2.87419e+08	2.58356e+08	3.1671e+08	7.79987e+07	2.0567e+08	1.82705e+08	1.83385e+08
Glutamine	3.57	145.06	[M-H]-	2	91.1	84.5	C5H10N2O3	146.07	ZDXPYRJPNDTMRX-VKHMYHEASA-N	N[C@@H](CCC(N)=O)C(O)=O	5961	C00064	Carboxylic acids and derivatives	Amino acids, peptides, and analogues	Amino acids and derivatives	6.39177e+08	4.05904e+08	4.99026e+08	9.10071e+08	6.66748e+08	9.69879e+07	7.39237e+07	7.22e+08	6.65882e+08	5.05436e+08	9.52044e+08	5.82351e+08	2.16014e+08	2.65055e+08	5.47062e+08	7.03078e+08	5.19688e+08	7.07096e+08	3.15511e+08	6.17552e+08	5.63008e+08	4.98621e+08	2.67135e+08	9.17434e+08	2.6714e+08	5.79939e+08	4.23197e+08	4.7425e+08	3.88841e+08	8.67789e+08	7.83189e+08	7.36013e+08	4.88562e+08	8.25575e+08
Guanine	4.34	150.04	[M-H]-	2	91.1	80.7	C5H5N5O	151.05	UYTPUPDQBNUYGX-UHFFFAOYSA-N	NC1=NC(=O)C2=C(N1)N=CN2	135398634	C00242	Imidazopyrimidines	Purines and purine derivatives	Purines and purine derivatives	1.0189e+06	844438	623963	1.03691e+06	1.41859e+06	25563.2	395955	1.06666e+06	954381	905440	1.23125e+06	983004	2.37576e+06	649657	1.16259e+06	1.80663e+06	1.61529e+06	1.16232e+06	1.6668e+06	1.21711e+06	1.27656e+06	1.5895e+06	1.57667e+06	2.6819e+06	2.48479e+06	2.87128e+06	2.57433e+06	1.48533e+06	2.65998e+06	2.7008e+06	1.10665e+06	1.63727e+06	787274	2.90917e+06
Alpha-aminoadipic acid	4.01	160.06	[M-H]-	2	91	81.9	C6H11NO4	161.07	OYIFNHCXNCRBQI-BYPYZUCNSA-N	NC(CCCC(O)=O)C(O)=O	92136	C00956	Carboxylic acids and derivatives	Amino acids, peptides, and analogues	Amino acids and derivatives	197458	617738	388139	664304	268503	169738	181454	380073	170852	167108	230161	227602	1.09268e+06	98785.8	179547	806461	500341	771818	185271	255685	164742	245437	580219	521944	548461	538555	410785	539516	334141	127915	112689	236932	85445.5	154029
Undecanedioic acid	20.01	215.13	[M-H]-	2	90.8	78	C11H20O4	216.14	LWBHHRRTOZQPDM-UHFFFAOYSA-N	OC(=O)CCCCCCCCCC(O)=O	15816	CSID15037	Fatty Acyls	Fatty acids and conjugates	Medium-chain fatty acids	2.25578e+06	1.73576e+06	2.01443e+06	1.66374e+06	2.63847e+06	1.60786e+06	1.56651e+06	1.62551e+06	3.17114e+06	2.8759e+06	2.30477e+06	2.02003e+06	2.25764e+06	2.0874e+06	2.33508e+06	1.60277e+06	1.93295e+06	1.13289e+06	1.45717e+06	1.91291e+06	2.07337e+06	1.60834e+06	2.06482e+06	2.21751e+06	1.5804e+06	2.21074e+06	2.3093e+06	1.57098e+06	2.55787e+06	2.75175e+06	2.36164e+06	3.04089e+06	1.4249e+06	3.09265e+06
L(+)-arginine	3.49	173.1	[M-H]-	2	90.8	82.3	C6H14N4O2	174.11	ODKSFYDXXFIFQN-BYPYZUCNSA-N	N[C@@H](CCCN=C(N)N)C(O)=O	6322	C00062	Carboxylic acids and derivatives	Amino acids, peptides, and analogues	Amino acids and derivatives	1.36409e+07	1.35018e+07	1.5846e+07	2.56963e+07	2.33337e+07	1.38686e+06	4.44621e+06	3.26844e+07	2.1354e+07	3.07767e+07	4.94886e+07	3.17565e+07	5.29837e+06	4.55635e+06	1.90714e+07	2.19721e+07	1.31504e+07	1.85944e+07	1.79036e+07	2.68194e+07	3.09603e+07	1.40863e+07	6.08979e+06	3.18477e+07	2.20548e+07	2.01409e+07	1.39907e+07	1.68619e+07	1.22881e+07	2.12714e+07	1.19147e+07	1.41974e+07	1.72309e+07	3.82097e+07
Lysine	3.31	147.11	[M+H]+	2	90.7	80	C6H14N2O2	146.11	KDXKERNSBIXSRK-YFKPBYRVSA-N	NCCCC[C@H](N)C(O)=O	5962	C00047	Carboxylic acids and derivatives	Amino acids, peptides, and analogues	Amino acids and derivatives	6.79591e+07	6.55422e+07	8.27164e+07	6.79437e+07	6.97054e+07	3.61178e+07	4.04128e+07	9.84809e+07	5.88896e+07	7.1164e+07	1.05715e+08	7.91116e+07	8.07635e+07	2.88479e+07	6.62746e+07	1.23697e+08	8.60915e+07	3.72498e+07	7.43638e+07	9.78293e+07	9.53717e+07	8.72917e+07	5.77169e+07	1.13858e+08	8.03244e+07	1.24634e+08	1.02865e+08	9.19266e+07	8.39829e+07	9.15967e+07	4.72772e+07	5.98624e+07	4.87047e+07	6.87338e+07
Pyrogallol	3.73	127.04	[M+H]+	2	90.7	77.4	C6H6O3	126.03	WQGWDDDVZFFDIG-UHFFFAOYSA-N	[H]OC1=CC=CC(O[H])=C1O[H]	1057	C01108	Phenols	Benzenetriols and derivatives	Pyrogallols and derivatives	1.17298e+08	1.2272e+08	9.7007e+07	4.01833e+07	1.17711e+08	1.27988e+08	1.20213e+08	6.37419e+07	9.12665e+07	1.1634e+08	5.77016e+07	8.32021e+07	2.47652e+08	8.52423e+07	1.11856e+08	9.46052e+07	1.33388e+08	3.20786e+07	1.45434e+08	1.5013e+08	1.13671e+08	1.421e+08	1.30447e+08	1.02965e+08	1.84711e+08	1.97706e+08	1.83892e+08	1.37944e+08	1.8563e+08	1.18941e+08	8.33633e+07	9.91361e+07	1.11659e+08	9.37577e+07
2-isopropylmalic acid	12.74	175.06	[M-H]-	2	90.7	74.5	C7H12O5	176.17	BITYXLXUCSKTJS-ZETCQYMHSA-N	CC(C)[C@@](CC(=O)O)(C(=O)O)O	5280523	C02504	Fatty Acyls	Fatty acids and conjugates	Hydroxy fatty acids	7.72016e+06	3.59735e+06	6.2603e+06	3.33129e+06	3.35629e+06	7.31618e+06	2.98182e+06	3.39427e+06	3.99371e+06	7.93409e+06	2.94985e+06	3.54973e+06	1.05751e+06	9.2782e+06	5.622e+06	355198	504998	4.75061e+06	312967	409952	382970	290897	462442	420995	362583	362628	400720	347887	742263	633497	6.16188e+06	3.18437e+06	5.38543e+06	3.70797e+06
1,6-anhydro-b-glucose	3.83	163.06	[M+H]+	2	90.5	93.4	C6H10O5	162.05	TWNIBLMWSKIRAT-VFUOTHLCSA-N	[H][C@@]12OC[C@@H](O1)[C@@H](O)[C@H](O)[C@H]2O	2724705	CSID9587432	Oxepanes		Oxepanes	1.75093e+07	1.7994e+07	1.51194e+07	7.37226e+06	1.68735e+07	1.90344e+07	1.79416e+07	1.03892e+07	1.55819e+07	1.85917e+07	9.7429e+06	1.32272e+07	3.95061e+07	1.47041e+07	1.73606e+07	1.42775e+07	2.11725e+07	6.2477e+06	2.38016e+07	2.52641e+07	1.7109e+07	1.89266e+07	2.03018e+07	1.4376e+07	3.34831e+07	3.36924e+07	2.48411e+07	2.35953e+07	3.01146e+07	2.19584e+07	1.69251e+07	3.17128e+07	2.50928e+07	2.14447e+07
Guanosine	4.36	282.08	[M-H]-	2	90.3	77.6	C10H13N5O5	283.09	NYHBQMYGNKIUIF-UUOKFMHZSA-N	NC1=NC2=C(N=CN2[C@@H]2O[C@H](CO)[C@@H](O)[C@H]2O)C(=O)N1	135398635	C00387	Purine nucleosides		Purine nucleosides	9.89148e+06	7.84031e+06	8.4909e+06	8.28514e+06	1.15451e+07	4.14901e+06	4.90928e+06	9.25181e+06	1.59398e+07	1.31163e+07	2.73859e+06	1.00461e+07	6.69878e+06	6.65302e+06	1.13343e+07	1.03309e+07	9.94358e+06	2.67673e+06	6.05966e+06	1.05507e+07	1.2732e+07	9.05647e+06	9.04448e+06	1.25506e+07	6.97727e+06	7.79443e+06	1.18745e+07	1.29449e+07	8.17776e+06	9.16985e+06	6.60005e+06	4.17449e+06	6.83451e+06	4.49894e+06
Adenosine	4.35	268.1	[M+H]+	2	90.2	81.9	C10H13N5O4	267.1	OIRDTQYFTABQOQ-KQYNXXCUSA-N	NC1=NC=NC2=C1N=CN2[C@@H]1O[C@H](CO)[C@@H](O)[C@H]1O	60961	C00212	Purine nucleosides		Purine nucleosides	5.18281e+08	5.55985e+08	8.37495e+08	5.55356e+08	5.08883e+08	8.06971e+08	9.60741e+08	6.79755e+08	7.86571e+08	7.13294e+08	6.53068e+08	8.86725e+08	7.31544e+08	5.7953e+08	5.85641e+08	4.7393e+08	4.65551e+08	5.66252e+08	5.02438e+08	6.98641e+08	6.90946e+08	7.13533e+08	7.6825e+08	6.3253e+08	7.80772e+08	8.83479e+08	8.37212e+08	6.67117e+08	7.3016e+08	7.16048e+08	8.66939e+08	8.7616e+08	8.31797e+08	7.77658e+08
N8-acetylspermidine	3.52	188.18	[M+H]+	2	90	73.2	C9H21N3O	187.28	FONIWJIDLJEJTL-UHFFFAOYSA-N	CC(=O)NCCCCNCCCN	123689	C01029	Carboximidic acids and derivatives	Carboximidic acids	Carboximidic acids	8.38771e+06	8.47033e+06	1.09995e+07	8.49081e+06	1.14982e+07	8.9001e+06	1.04413e+07	9.62739e+06	1.18975e+07	1.10284e+07	1.20857e+07	1.13732e+07	1.46768e+07	7.24424e+06	1.36744e+07	1.3198e+07	1.25858e+07	7.71307e+06	1.25993e+07	1.47727e+07	1.24762e+07	1.1767e+07	1.14626e+07	1.17091e+07	1.32706e+07	2.04526e+07	1.62596e+07	1.05818e+07	1.10075e+07	1.41361e+07	9.51348e+06	1.70513e+07	9.82365e+06	1.54219e+07
4-hydroxyquinoline	15.61	144.05	[M-H]-	2	90	85.5	C9H7NO	145.16	PMZDQRJGMBOQBF-UHFFFAOYSA-N	C1=CC=C2C(=C1)C(=O)C=CN2	69141	C06343	Quinolines and derivatives	Quinolones and derivatives	Hydroquinolones	2.96359e+06	5.72048e+06	6.91458e+06	4.32388e+06	6.30515e+06	2.67195e+06	5.61294e+06	7.95779e+06	4.89512e+06	5.2459e+06	1.48164e+07	5.91143e+06	2.16133e+07	3.60286e+06	7.50884e+06	1.64049e+07	2.02059e+07	3.57739e+06	9.7571e+06	1.34899e+07	1.31174e+07	1.36728e+07	1.64139e+07	2.17052e+07	2.79017e+07	2.30539e+07	1.97415e+07	1.92312e+07	1.93694e+07	2.6626e+07	1.72588e+06	4.19688e+06	1.65389e+06	2.70121e+06
Alanine	3.56	90.05	[M+H]+	2	89.8	96.4	C3H7NO2	89.05	QNAYBMKLOCPYGJ-REOHCLBHSA-N	C[C@H](N)C(O)=O	5950	C00041	Carboxylic acids and derivatives	Amino acids, peptides, and analogues	Amino acids and derivatives	1.37681e+08	1.30668e+08	1.4025e+08	6.70119e+07	1.10905e+08	1.21471e+08	6.29762e+07	8.45624e+07	1.02306e+08	1.40293e+08	9.76983e+07	1.01411e+08	1.48462e+08	1.1823e+08	1.32875e+08	7.36824e+07	1.05957e+08	8.52327e+07	7.78331e+07	8.16554e+07	8.7326e+07	9.03305e+07	1.03987e+08	8.16194e+07	7.40812e+07	1.08919e+08	1.20344e+08	8.7038e+07	1.31919e+08	1.1394e+08	1.45464e+08	1.2515e+08	2.25918e+08	1.31353e+08
Citrate	14.68	191.02	[M-H]-	2	89.8	81.6	C6H8O7	192.03	KRKNYBCHXYNGOX-UHFFFAOYSA-N	OC(=O)CC(O)(CC(O)=O)C(O)=O	311	C00158	Carboxylic acids and derivatives	Tricarboxylic acids and derivatives	Tricarboxylic acids and derivatives	6.54151e+06	6.31171e+06	7.57647e+06	6.17023e+06	7.56784e+06	1.62016e+07	1.30412e+07	4.81441e+06	8.72951e+06	8.83948e+06	5.07798e+06	7.07584e+06	9.51506e+06	5.64167e+06	6.88449e+06	4.61913e+06	6.18257e+06	6.1813e+06	3.87267e+06	5.91839e+06	6.80713e+06	7.034e+06	4.81491e+06	7.75278e+06	5.9689e+06	5.7782e+06	7.89886e+06	7.58719e+06	5.70027e+06	6.10493e+06	1.37364e+07	8.34775e+06	1.61003e+07	7.68609e+06
2-hydroxybenzothiazole	16.26	152.02	[M+H]+	2	89.8	94.1	C7H5NOS	151.19	YEDUAINPPJYDJZ-UHFFFAOYSA-N	C1=CC=C2C(=C1)NC(=O)S2	13625		Benzothiazoles		Benzothiazoles	2.22715e+06	1.57008e+06	2.53833e+06	2.54192e+06	1.71631e+06	4.78053e+06	6.39455e+06	7.5201e+06	8.37264e+06	7.05056e+06	7.7732e+06	9.39094e+06	3.79899e+07	4.42839e+06	9.10134e+06	2.4531e+06	2.09323e+06	8.28193e+06	2.22535e+06	3.04153e+06	3.9439e+06	5.36752e+06	3.95923e+06	7.41039e+06	7.7649e+06	5.5146e+06	3.76911e+06	2.64064e+06	3.28154e+06	3.72134e+06	2.40293e+06	2.08154e+06	1.57406e+06	2.85137e+06
3'-cmp	4.25	322.04	[M-H]-	2	89.8	78.2	C9H14N3O8P	323.2	UOOOPKANIPLQPU-XVFCMESISA-N	C1=CN(C(=O)N=C1N)[C@H]2[C@@H]([C@@H]([C@H](O2)CO)OP(=O)(O)O)O	66535	C05822	Organooxygen compounds	Carbohydrates and carbohydrate conjugates	Monosaccharides	3.2721e+06	3.36319e+06	1.91454e+06	4.62015e+06	2.44047e+06	1.77208e+06	372680	4.06293e+06	4.02062e+06	1.38044e+06	3.03112e+06	5.54292e+06	4.38755e+06	2.01579e+06	4.49327e+06	8.80371e+06	4.88077e+06	4.23464e+06	2.87374e+06	8.72409e+06	5.43401e+06	5.55831e+06	4.53176e+06	5.85365e+06	4.76716e+06	7.71879e+06	7.96797e+06	7.20652e+06	5.36329e+06	6.57734e+06	1.31357e+06	1.62192e+06	1.80876e+06	2.09176e+06
Cytidine	4.16	244.09	[M+H]+	2	89.7	86.6	C9H13N3O5	243.09	UHDGCWIWMRVCDJ-XVFCMESISA-N	NC1=NC(=O)N(C=C1)[C@@H]1O[C@H](CO)[C@@H](O)[C@H]1O	6175	C00475	Pyrimidine nucleosides		Pyrimidine nucleosides	3.66995e+07	3.49367e+07	4.10449e+07	3.19826e+07	3.91603e+07	4.30761e+07	3.37751e+07	3.97485e+07	4.45207e+07	5.03039e+07	3.79115e+07	4.9477e+07	6.89261e+07	3.21848e+07	5.18595e+07	5.29816e+07	5.61252e+07	3.13278e+07	3.11449e+07	4.49753e+07	5.11678e+07	4.75538e+07	5.41023e+07	6.53959e+07	4.93244e+07	6.43978e+07	7.31236e+07	5.16109e+07	6.29154e+07	5.97315e+07	5.60642e+07	4.24176e+07	3.86027e+07	4.47824e+07
L-saccharopine	3.59	277.14	[M+H]+	2	89.4	80.9	C11H20N2O6	276.29	ZDGJAHTZVHVLOT-YUMQZZPRSA-N	C(CCN[C@@H](CCC(=O)O)C(=O)O)C[C@@H](C(=O)O)N	160556	C00449	Carboxylic acids and derivatives	Amino acids, peptides, and analogues	Amino acids and derivatives	22661	315481	0	0	0	0	0	0	0	21506.4	0	0	3.09198e+06	0	0	1.79326e+06	369080	1.84206e+06	235884	423994	506810	0	1.23764e+06	319305	2.0678e+06	915453	305231	718697	454421	0	340454	0	349853	64884.7
Alpha-cyperone	24.57	219.17	[M+H]+	2	89.4	74.1	C15H22O	218.33	KUFXJZXMWHNCEH-UHFFFAOYSA-N	CC1=C2CC(CCC2(CCC1=O)C)C(=C)C	273568		Prenol lipids	Sesquiterpenoids	Eudesmane, isoeudesmane or cycloeudesmane sesquiterpenoids	1.34439e+07	1.23957e+07	1.27273e+07	9.16479e+06	1.38703e+07	1.86599e+07	2.58294e+07	9.23069e+06	1.37623e+07	1.58662e+07	1.71438e+07	1.20507e+07	2.19836e+07	1.25857e+07	1.52039e+07	1.41413e+07	2.32434e+07	8.81599e+06	1.61068e+07	1.26842e+07	1.94064e+07	1.99878e+07	1.51305e+07	1.58837e+07	1.39341e+07	1.94234e+07	2.70623e+07	1.36607e+07	2.18641e+07	1.5509e+07	1.10982e+07	1.87778e+07	5.35572e+06	9.3174e+06
L-serine	3.51	106.05	[M+H]+	2	89.4	74.7	C3H7NO3	105.04	MTCFGRXMJLQNBG-REOHCLBHSA-N	N[C@@H](CO)C(O)=O	5951	C00065	Carboxylic acids and derivatives	Amino acids, peptides, and analogues	Amino acids and derivatives	7.14987e+06	3.77366e+06	4.30681e+06	1.77329e+07	2.50644e+07	7.0867e+06	5.2351e+06	3.1845e+07	2.31874e+07	2.26927e+07	3.70998e+06	1.03377e+07	6.06357e+06	4.24364e+06	7.67329e+06	1.40834e+07	5.04202e+06	2.62557e+06	1.32652e+07	1.55216e+07	1.58942e+07	2.41625e+07	4.07153e+06	2.47138e+06	9.29262e+06	6.97402e+06	8.32694e+06	4.70168e+06	2.13337e+06	2.13726e+06	4.53017e+06	8.20132e+06	4.98606e+06	1.7805e+07
Dodecanedioic acid	14.35	229.14	[M-H]-	2	89.3	77.3	C12H22O4	230.3	TVIDDXQYHWJXFK-UHFFFAOYSA-N	C(CCCCCC(=O)O)CCCCC(=O)O	12736	C02678	Fatty Acyls	Fatty acids and conjugates	Medium-chain fatty acids	6.77361e+06	4.53239e+06	4.28338e+06	3.39908e+06	3.77552e+06	5.77403e+06	3.72055e+06	2.15537e+06	2.26675e+06	4.32003e+06	3.74895e+06	2.33783e+06	2.24099e+06	5.56662e+06	3.05294e+06	838160	2.16622e+06	4.34841e+06	888822	1.00006e+06	1.99383e+06	916490	1.79288e+06	1.62312e+06	1.25067e+06	1.64737e+06	2.35333e+06	1.0864e+06	2.06549e+06	1.60859e+06	8.94742e+06	5.08941e+06	8.93006e+06	5.30701e+06
Adenine	4.35	136.06	[M+H]+	2	89.3	78.2	C5H5N5	135.05	GFFGJBXGBJISGV-UHFFFAOYSA-N	NC1=C2NC=NC2=NC=N1	190	C00147	Imidazopyrimidines	Purines and purine derivatives	6-aminopurines	3.47106e+08	2.95303e+08	2.76478e+08	1.74278e+08	2.44563e+08	4.0454e+08	2.61498e+08	1.94153e+08	3.43659e+08	4.6057e+08	2.20659e+08	3.11965e+08	4.67996e+08	3.46804e+08	3.10445e+08	2.94035e+08	4.17623e+08	2.19007e+08	2.00334e+08	2.79194e+08	2.71125e+08	1.96254e+08	3.15968e+08	5.8433e+08	2.3584e+08	4.63835e+08	2.67591e+08	3.62897e+08	3.80618e+08	3.85388e+08	3.80704e+08	3.37099e+08	2.61933e+08	3.02466e+08
2-hydroxyisocaproic acid	14.9	131.07	[M-H]-	2	89.3	77.2	C6H12O3	132.16	LVRFTAZAXQPQHI-RXMQYKEDSA-N	CC(C)C[C@H](C(=O)O)O	439960	C03264	Fatty Acyls	Fatty acids and conjugates	Hydroxy fatty acids	1.34622e+06	1.41439e+06	909062	968501	971743	2.89416e+06	2.08086e+06	815340	564543	1.06969e+06	381821	514327	1.87279e+06	2.7808e+06	693643	440427	795345	897260	474442	519126	1.30082e+06	859976	1.97757e+06	1.84188e+06	777337	565553	1.85748e+06	635203	810769	988748	765185	938745	1.13687e+06	815503
Phenylacetaldehyde	4.35	121.06	[M+H]+	2	89.2	86.2	C8H8O	120.06	DTUQWGWMVIHBKE-UHFFFAOYSA-N	O=CCC1=CC=CC=C1	998	C00601	Benzene and substituted derivatives	Phenylacetaldehydes	Phenylacetaldehydes	5.97759e+07	3.94307e+07	4.21327e+07	3.11764e+07	1.76537e+07	5.78945e+07	2.67879e+07	4.1731e+07	3.7589e+07	5.47134e+07	5.26755e+07	5.02199e+07	3.39344e+07	5.06817e+07	3.19424e+07	4.15474e+07	3.8597e+07	5.19033e+07	2.07884e+07	4.21158e+07	4.13568e+07	3.79904e+07	3.56866e+07	8.57255e+07	5.20728e+07	6.83871e+07	3.38362e+07	4.8594e+07	4.18862e+07	3.66245e+07	4.00675e+07	5.44447e+07	2.76657e+07	4.6754e+07
Fa 9:2+10	18.04	169.09	[M-H]-	2	89.2	72.2	C9H14O3	170.21	QHYBPAALYZNWPK-UHFFFAOYSA-N	CCCCCC(=O)C=CC(=O)O	5182942		Keto acids and derivatives	Medium-chain keto acids and derivatives	Medium-chain keto acids and derivatives	4.92894e+06	4.51318e+06	5.04577e+06	5.2125e+06	6.74132e+06	5.24132e+06	7.01484e+06	7.9865e+06	8.76652e+06	9.10933e+06	9.49365e+06	8.64374e+06	1.26579e+07	7.79043e+06	9.51359e+06	1.20382e+07	1.09697e+07	4.58761e+06	6.79288e+06	8.9341e+06	1.0516e+07	1.33616e+07	1.10056e+07	1.59571e+07	1.45082e+07	1.82232e+07	1.57002e+07	1.31757e+07	1.61905e+07	2.09213e+07	4.40067e+06	6.0946e+06	1.08359e+06	6.28118e+06
Linoleic acid	20.89	281.25	[M+H]+	2	89.1	85.4	C18H32O2	280.24	OYHQOLUKZRVURQ-HZJYTTRNSA-N	CCCCC\C=C/C\C=C/CCCCCCCC(O)=O	5280450	C01595	Fatty Acyls	Lineolic acids and derivatives	Lineolic acids and derivatives	2.72911e+06	6.11254e+06	7.57719e+06	3.09421e+06	6.22366e+06	2.5721e+06	3.41681e+06	3.16879e+06	3.7431e+06	1.72232e+06	1.04104e+07	9.45925e+06	1.03176e+07	1.59336e+06	2.51308e+06	5.07215e+06	2.59349e+06	3.64092e+06	2.97069e+06	2.90001e+06	2.15629e+06	2.10733e+06	4.15425e+06	4.31478e+06	6.22926e+06	5.04708e+06	6.60441e+06	2.70572e+06	4.21233e+06	5.0894e+06	5.54489e+06	7.56455e+06	4.36185e+06	6.11967e+06
(z)-5,8,11-trihydroxyoctadec-9-enoic acid	17.59	329.23	[M-H]-	2	89	70.4	C18H34O5	330.46	FITAKYVPWCVTII-QBFSEMIESA-N	CCCCCCCC(/C=C\C(CCC(CCCC(=O)O)O)O)O	24096399		Fatty Acyls	Fatty acids and conjugates	Long-chain fatty acids	1.87263e+08	1.47196e+08	1.45836e+08	1.56836e+08	1.17059e+08	1.16415e+08	9.22447e+07	1.83192e+08	1.4626e+08	2.46297e+08	1.80335e+08	2.32017e+08	1.62481e+08	1.961e+08	2.03883e+08	2.08574e+08	1.74025e+08	2.35276e+08	8.68603e+07	1.19185e+08	1.40384e+08	1.23559e+08	1.81776e+08	1.95677e+08	1.6719e+08	2.15962e+08	1.49613e+08	1.65371e+08	2.14506e+08	2.19597e+08	3.95321e+08	3.59327e+08	1.08939e+08	4.14742e+08
N-cyclohexyl-2-benzothiazol-amine	17.15	233.11	[M+H]+	2	88.9	75.2	C13H16N2S	232.35	UPWPIFMHSFSVLE-UHFFFAOYSA-N	C1CCC(CC1)NC2=NC3=CC=CC=C3S2	591790		Benzothiazoles		Benzothiazoles	5.17686e+06	3.33228e+06	6.32238e+06	5.63813e+06	3.47306e+06	1.7981e+06	2.45035e+06	2.91844e+06	2.9769e+06	2.41153e+06	2.76307e+06	4.09776e+06	1.22329e+08	1.40822e+06	3.3494e+06	5.87767e+06	4.82426e+06	3.08303e+06	4.93416e+06	7.49154e+06	1.24922e+06	1.41475e+06	1.37767e+06	2.89985e+06	2.40994e+06	2.4192e+06	1.63687e+06	892499	1.10966e+06	1.44441e+06	6.47536e+06	6.0251e+06	4.75027e+06	6.27662e+06
Glycerate	3.99	105.02	[M-H]-	2	88.9	83.5	C3H6O4	106.03	RBNPOMFGQQGHHO-UWTATZPHSA-N	OC[C@@H](O)C(O)=O	439194	C00258	Organooxygen compounds	Carbohydrates and carbohydrate conjugates	Sugar acids and derivatives	8.63063e+07	7.63842e+07	7.20705e+07	3.62956e+07	5.94719e+07	5.62895e+07	3.4281e+07	3.53667e+07	4.24552e+07	4.45617e+07	5.47229e+07	4.96642e+07	6.52411e+07	4.00802e+07	4.15443e+07	5.21689e+07	5.23534e+07	4.74991e+07	3.45158e+07	7.45687e+07	3.32362e+07	4.87888e+07	3.34462e+07	4.16634e+07	3.24611e+07	4.12045e+07	4.70874e+07	5.41266e+07	7.02209e+07	5.33457e+07	9.75761e+07	1.05169e+08	1.43377e+08	1.29242e+08
2-benzothiazolesulfonic acid	13.67	213.96	[M-H]-	2	88.9	71.9	C7H5NO3S2	215.25	ZCXGMSGCBDSEOY-UHFFFAOYSA-N	C1=CC=C2C(=C1)N=C(S2)S(=O)(=O)O	30647		Benzothiazoles		Benzothiazoles	613949	408228	590557	578306	532762	559185	782318	1.19591e+06	1.54303e+06	847459	2.30661e+06	1.87496e+06	4.62243e+06	953392	1.25119e+06	1.46175e+06	821376	1.37413e+06	407289	1.201e+06	823898	1.2555e+06	783388	2.04329e+06	1.37907e+06	1.18663e+06	1.11052e+06	663735	1.15047e+06	1.41677e+06	1.24785e+06	778080	593886	888276
5'-methylthioadenosine	11.79	298.1	[M+H]+	2	88.6	76.2	C11H15N5O3S	297.09	WUUGFSXJNOTRMR-IOSLPCCCSA-N	CSC[C@H]1O[C@H]([C@H](O)[C@@H]1O)N1C=NC2=C1N=CN=C2N	439176	C00170	5'-deoxyribonucleosides	5'-deoxy-5'-thionucleosides	5'-deoxy-5'-thionucleosides	2.24731e+06	4.10095e+06	4.68724e+06	1.78754e+06	3.4722e+06	2.98739e+06	5.37647e+06	2.27871e+06	3.80199e+06	3.53825e+06	3.85539e+06	4.6195e+06	1.0508e+07	1.80273e+06	669862	3.6978e+06	7.39022e+06	2.82433e+06	1.42802e+06	4.08229e+06	4.81816e+06	5.27342e+06	7.86641e+06	6.7855e+06	5.96368e+06	3.78618e+06	5.53017e+06	8.46547e+06	6.48299e+06	1.42903e+06	5.97238e+06	2.08195e+06	2.33144e+06	1.8617e+06
Thiamine	3.74	265.11	[M]+	2	88.5	86.8	[C12H17N4OS]+	265.11	JZRWCGZRTZMZEH-UHFFFAOYSA-N	CC1=C(CCO)SC=[N+]1CC1=C(N)N=C(C)N=C1	1130	C00378	Diazines	Pyrimidines and pyrimidine derivatives	Thiamines	5.74419e+06	6.4407e+06	7.26593e+06	4.50994e+06	8.70126e+06	7.71603e+06	1.00678e+07	7.05717e+06	8.59892e+06	9.90981e+06	5.27347e+06	5.34974e+06	1.55194e+07	5.64171e+06	6.50823e+06	6.10456e+06	9.29726e+06	3.33372e+06	5.92141e+06	6.38615e+06	6.79916e+06	7.84409e+06	7.89231e+06	8.55242e+06	6.87084e+06	8.12675e+06	9.71443e+06	6.35397e+06	8.03044e+06	7.53925e+06	6.57137e+06	9.12443e+06	4.64943e+06	5.86555e+06
9-hotre	21.23	293.21	[M-H]1-	2	88.5	67.3	C18H30O3	294.43	RIGGEAZDTKMXSI-CUHSZNQNSA-N	CC/C=C\C/C=C\C=C\C(CCCCCCCC(=O)O)O	10447175		Fatty Acyls	Lineolic acids and derivatives	Lineolic acids and derivatives	1.99961e+08	1.39059e+08	2.00599e+08	1.31094e+08	1.51965e+08	1.84242e+08	1.82156e+08	2.33283e+08	2.20396e+08	3.24993e+08	1.43384e+08	2.67644e+08	2.24709e+08	2.00093e+08	2.67336e+08	1.57602e+08	2.09092e+08	1.83221e+08	9.63834e+07	1.26229e+08	1.92832e+08	1.68972e+08	2.13964e+08	2.39777e+08	1.62483e+08	2.26909e+08	1.90238e+08	1.93557e+08	2.33669e+08	2.12179e+08	4.3295e+08	2.87389e+08	2.98465e+08	3.40326e+08
Cyclic gmp	10.9	344.04	[M-H]-	2	88.4	82.8	C10H12N5O7P	345.05	ZOOGRGPOEVQQDX-UUOKFMHZSA-N	NC1=NC2=C(N=CN2[C@@H]2O[C@@H]3COP(O)(=O)O[C@H]3[C@H]2O)C(=O)N1	135398570	C00942	Purine nucleotides	Cyclic purine nucleotides	3',5'-cyclic purine nucleotides	4.06628e+06	3.15648e+06	3.72157e+06	3.84939e+06	3.68077e+06	5.03491e+06	1.74289e+06	122657	4.43956e+06	4.60914e+06	3.80342e+06	5.38506e+06	1.06616e+07	1.64947e+06	116622	8.59975e+06	7.37435e+06	5.12126e+06	117354	6.85545e+06	7.82143e+06	7.11101e+06	8.34684e+06	8.54093e+06	7.08923e+06	329252	1.04164e+07	8.71638e+06	9.45532e+06	99208.5	4.18326e+06	403598	771668	5029.87
Solasodin	13.86	414.34	[M+H]+	2	88.4	73.4	C27H43NO2	413.64	KWVISVAMQJWJSZ-VKROHFNGSA-N	C[C@@H]1CC[C@@]2([C@H]([C@H]3[C@@H](O2)C[C@@H]4[C@@]3(CC[C@H]5[C@H]4CC=C6[C@@]5(CC[C@@H](C6)O)C)C)C)NC1	442985	C10822	Steroids and steroid derivatives	Steroidal alkaloids	Spirosolanes and derivatives	2.83673e+08	2.55042e+08	2.51642e+08	1.5553e+08	2.51439e+08	3.34022e+08	3.03768e+08	1.68252e+08	2.37337e+08	2.8743e+08	2.818e+08	2.06854e+08	4.11934e+08	2.3485e+08	2.12681e+08	3.12464e+08	4.04773e+08	1.75515e+08	1.95697e+08	2.23467e+08	2.7e+08	2.41947e+08	2.91108e+08	3.35818e+08	2.38624e+08	3.27207e+08	2.97316e+08	2.33431e+08	3.38702e+08	2.88344e+08	3.66239e+08	3.05482e+08	3.05009e+08	3.16602e+08
N-acetyl-methionine	12.53	190.05	[M-H]-	2	88.4	72.4	C7H13NO3S	191.25	XUYPXLNMDZIRQH-UHFFFAOYSA-N	CC(=O)NC(CCSC)C(=O)O	6180		Carboxylic acids and derivatives	Amino acids, peptides, and analogues	Amino acids and derivatives	1.20916e+06	1.01325e+06	720507	887564	1.0029e+06	705836	746466	652432	806166	1.31032e+06	676719	654292	1.04813e+06	1.20624e+06	1.12875e+06	462501	717103	821442	456970	531382	679896	612621	652246	787130	639620	428880	633502	544034	740775	487246	1.2286e+06	1.16272e+06	1.10027e+06	1.20625e+06
Azelaic acid	14.93	187.1	[M-H]-	2	88.4	78.4	C9H16O4	188.1	BDJRBEYXGGNYIS-UHFFFAOYSA-N	OC(=O)CCCCCCCC(O)=O	2266	C08261	Fatty Acyls	Fatty acids and conjugates	Medium-chain fatty acids	1.63556e+08	1.67873e+08	3.20034e+08	1.32648e+08	1.96179e+08	1.46711e+08	2.49534e+08	1.70489e+08	1.99385e+08	2.02458e+08	3.05221e+08	3.91657e+08	5.06006e+08	1.42658e+08	1.85677e+08	2.93095e+08	2.24269e+08	2.04134e+08	1.56945e+08	2.2768e+08	2.06301e+08	1.74935e+08	3.12714e+08	3.1622e+08	4.77617e+08	3.05706e+08	4.77331e+08	2.26637e+08	4.09338e+08	4.92675e+08	2.07972e+08	2.83766e+08	1.77919e+08	2.99436e+08
Pantothenate	11.43	218.1	[M-H]-	2	88.3	70.8	C9H17NO5	219.11	GHOKWGTUZJEAQD-ZETCQYMHSA-N	CC(C)(CO)C(O)C(=O)NCCC(O)=O	6613	C00864	Organooxygen compounds	Alcohols and polyols	Secondary alcohols	1.17823e+06	972225	1.08478e+06	844857	1.78483e+06	301203	1.03286e+06	1.03136e+06	1.6242e+06	997912	421172	557407	2.33347e+06	579804	520780	2.12442e+06	2.92781e+06	351729	1.35028e+06	2.0813e+06	1.0088e+06	1.32583e+06	1.30777e+06	2.73726e+06	1.16787e+06	1.17132e+06	1.69618e+06	634575	1.07708e+06	1.36243e+06	750653	1.57345e+06	1.54963e+06	1.24334e+06
N-acetyl-phenylalanine	14	206.08	[M-H]-	2	88.2	77.5	C11H13NO3	207.09	CBQJSKKFNMDLON-JTQLQIEISA-N	CC(=O)N[C@@H](CC1=CC=CC=C1)C(O)=O	74839	C03519	Carboxylic acids and derivatives	Amino acids, peptides, and analogues	Amino acids and derivatives	1.01706e+06	894241	1.41904e+06	1.41987e+06	967870	1.22459e+06	1.30683e+06	1.13325e+06	1.246e+06	1.31893e+06	1.43753e+06	1.48058e+06	1.99333e+06	1.09735e+06	1.30872e+06	1.12062e+06	1.06786e+06	1.07007e+06	769161	1.08892e+06	1.54216e+06	1.25182e+06	1.48875e+06	1.85669e+06	2.79392e+06	1.38218e+06	1.95547e+06	1.3931e+06	1.63241e+06	1.28881e+06	1.5554e+06	1.86284e+06	2.28745e+06	2.09968e+06
Gamma-glutamyltyrosine	11.35	311.12	[M+H]+	2	88.2	69.1	C14H18N2O6	310.3	VVLXCWVSSLFQDS-QWRGUYRKSA-N	C1=CC(=CC=C1C[C@@H](C(=O)O)NC(=O)CC[C@@H](C(=O)O)N)O	94340		Carboxylic acids and derivatives	Amino acids, peptides, and analogues	Amino acids and derivatives	886986	1.47008e+06	1.42869e+06	1.26668e+06	945075	934821	712747	988330	1.31584e+06	1.05145e+06	1.64409e+06	1.10488e+06	1.36462e+06	543231	561849	1.06492e+06	929473	590999	570996	1.40522e+06	1.10463e+06	1.26532e+06	603838	2.02715e+06	1.20802e+06	1.5914e+06	1.39961e+06	1.00978e+06	1.48146e+06	1.12816e+06	1.12404e+06	1.12014e+06	1.87315e+06	673314
Coumaroyl quinic acid (isomer of 758, 759)	13.3	337.09	[M-H]-	2	88.2	79.9	C16H18O8	338.31	XWRHBGVVCOSNKO-UHFFFAOYSA-N	C1C(C(C(CC1(C(=O)O)O)O)OC(=O)C=CC2=CC=C(C=C2)O)O	179719		Organooxygen compounds	Alcohols and polyols	Cyclic alcohols and derivatives	293673	11398.5	30038.6	0	41512.4	166176	0	24902.2	13584.8	11194	68592.6	16025.3	256794	47297.5	0	21569.5	42683.7	35053.2	10436.1	80598	40675.5	139556	35221.8	76272.2	173655	93762.5	107367	57668.4	77888.8	147669	2.0963e+06	146963	1.65015e+06	1.01804e+06
Gly-leu	11.53	187.11	[M-H]-	2	88.2	67.1	C8H16N2O3	188.22	DKEXFJVMVGETOO-LURJTMIESA-N	CC(C)C[C@@H](C(=O)O)NC(=O)CN	92843	C02155	Carboxylic acids and derivatives	Amino acids, peptides, and analogues	Peptides	2.00663e+06	1.22787e+06	2.28419e+06	1.13455e+06	1.81058e+06	1.33176e+06	1.99337e+06	1.35964e+06	1.4744e+06	2.0631e+06	1.46231e+06	1.42603e+06	2.25814e+06	1.83776e+06	1.40962e+06	1.08342e+06	1.37682e+06	1.01186e+06	777748	1.39866e+06	1.38925e+06	1.3932e+06	1.34748e+06	2.0048e+06	590709	1.18212e+06	1.43626e+06	815750	1.32216e+06	1.07282e+06	2.37914e+06	2.4056e+06	2.38268e+06	1.8549e+06
9-hode	22.22	295.23	[M-H]1-	2	88.1	68.7	C18H32O3	296.45	NPDSHTNEKLQQIJ-ZJHFMPGASA-N	CCCCC/C=C\C=C\C(CCCCCCCC(=O)O)O	5282944		Fatty Acyls	Lineolic acids and derivatives	Lineolic acids and derivatives	1.48764e+08	9.98884e+07	1.15323e+08	1.02286e+08	1.13714e+08	1.25272e+08	8.53528e+07	1.44867e+08	1.5207e+08	1.99715e+08	1.03352e+08	1.7055e+08	1.92913e+08	1.56153e+08	1.74448e+08	1.55506e+08	1.7267e+08	1.32097e+08	9.26583e+07	1.20505e+08	1.51881e+08	1.66902e+08	1.79353e+08	2.12713e+08	1.51036e+08	2.20366e+08	1.64657e+08	1.62429e+08	2.10337e+08	2.27963e+08	1.87153e+08	1.49281e+08	7.45027e+07	1.82191e+08
N-acetyl-serine	4.34	146.05	[M-H]-	2	88	78.4	C5H9NO4	147.13	JJIHLJJYMXLCOY-UHFFFAOYSA-N	CC(=O)NC(CO)C(=O)O	352294		Carboxylic acids and derivatives	Amino acids, peptides, and analogues	Amino acids and derivatives	1.56924e+06	1.23357e+06	1.48654e+06	1.21464e+06	2.54215e+06	109298	546884	1.0054e+06	1.21851e+06	1.26147e+06	985154	1.31996e+06	1.6273e+06	564583	1.49044e+06	1.46578e+06	1.2199e+06	500383	700258	1.05214e+06	1.26507e+06	1.40032e+06	932411	1.63029e+06	1.23283e+06	1.42262e+06	1.47758e+06	1.46744e+06	1.39544e+06	1.42391e+06	1.39318e+06	1.33062e+06	945497	1.7345e+06
L-sorbose	3.69	161.04	[M-H2O-H]-	2	87.6	77.4	C6H12O6	180.16	LKDRXBCSQODPBY-AMVSKUEXSA-N	C1[C@@H]([C@H]([C@@H](C(O1)(CO)O)O)O)O	439192	C00247	Organooxygen compounds	Carbohydrates and carbohydrate conjugates	Monosaccharides	2.86731e+07	2.77359e+07	2.91554e+07	1.09255e+07	2.65294e+07	1.83264e+07	1.35183e+07	1.57125e+07	2.87694e+07	1.96968e+07	1.63763e+07	1.76075e+07	8.85871e+07	1.84059e+07	2.26193e+07	2.30936e+07	4.06938e+07	6.64184e+06	2.65215e+07	3.59252e+07	2.77539e+07	3.25906e+07	2.31191e+07	3.50165e+07	4.24683e+07	3.95588e+07	3.75505e+07	3.76718e+07	5.4192e+07	4.60366e+07	3.55008e+07	3.32013e+07	4.41564e+07	4.1325e+07
Indole-3-carboxylic acid	15.17	160.04	[M-H]-	2	87.6	71	C9H7NO2	161.16	KMAKOBLIOCQGJP-UHFFFAOYSA-N	C1=CC=C2C(=C1)C(=CN2)C(=O)O	69867	C19837	Indoles and derivatives	Indolecarboxylic acids and derivatives	Indolecarboxylic acids and derivatives	231229	388448	493391	420980	387243	82401.3	161062	708669	355536	326410	996222	353834	1.30272e+06	163629	419165	965387	1.17218e+06	213143	501658	780516	819206	649239	773435	1.43852e+06	1.14115e+06	1.14037e+06	1.1101e+06	924205	991705	1.60381e+06	124615	279366	206753	194760
Naringenin	17.02	271.06	[M-H]-	2	87.4	73.4	C15H12O5	272.25	FTVWIRXFELQLPI-UHFFFAOYSA-N	C1C(OC2=CC(=CC(=C2C1=O)O)O)C3=CC=C(C=C3)O	932		Flavonoids	Flavans	Flavanones	99903	0	103157	48948.7	79425	0	229194	72222	70391.1	203902	62819.6	0	476784	0	92981.2	80949.6	393395	0	282891	574098	99123.2	269645	187670	627899	495668	543613	312714	123319	167202	166317	533996	226000	133250	634660
Oleic acid	28.49	281.25	[M-H]-	2	87.3	78.9	C18H34O2	282.26	ZQPPMHVWECSIRJ-KTKRTIGZSA-N	CCCCCCCC\C=C/CCCCCCCC(O)=O	445639	C00712	Fatty Acyls	Fatty acids and conjugates	Long-chain fatty acids	552789	721244	917774	336232	931604	671728	1.0647e+06	458991	729130	324124	1.46985e+06	2.23239e+06	3.47045e+06	348235	622394	978758	1.06413e+06	775979	415799	444189	1.08112e+06	856393	1.58977e+06	998265	3.59568e+06	1.24413e+06	4.28084e+06	864574	1.0843e+06	1.59609e+06	488675	1.05412e+06	2.62397e+06	940551
Nicotinamide	4.35	123.06	[M+H]+	2	87.3	80.3	C6H6N2O	122.05	DFPAKSUCGFBDDF-UHFFFAOYSA-N	NC(=O)C1=CN=CC=C1	936	C00153	Pyridines and derivatives	Pyridinecarboxylic acids and derivatives	Pyridinecarboxamides	2.70664e+07	2.09778e+07	3.18631e+07	1.94412e+07	2.21446e+07	2.5456e+07	2.99788e+07	2.86948e+07	5.32507e+07	5.41131e+07	3.02974e+07	5.44342e+07	3.10257e+07	2.46996e+07	3.53675e+07	2.71453e+07	2.52956e+07	2.1777e+07	1.90995e+07	3.08847e+07	2.31027e+07	3.0622e+07	2.8661e+07	4.7671e+07	3.00821e+07	5.09943e+07	3.04336e+07	4.02932e+07	3.27414e+07	3.61428e+07	3.2612e+07	3.73871e+07	2.63709e+07	3.36733e+07
Palmitic acid	28.39	255.23	[M-H]-	2	87.1	78.1	C16H32O2	256.24	IPCSVZSSVZVIGE-UHFFFAOYSA-N	CCCCCCCCCCCCCCCC(O)=O	985	C00249	Fatty Acyls	Fatty acids and conjugates	Long-chain fatty acids	1.17524e+06	1.01338e+06	1.23362e+06	760688	878129	1.25206e+06	1.27611e+06	1.31387e+06	641904	1.35866e+06	1.29623e+06	1.71217e+06	2.17536e+06	831814	1.39164e+06	1.15787e+06	1.30814e+06	1.34758e+06	656962	1.20506e+06	1.71193e+06	1.1286e+06	1.69247e+06	1.01631e+06	1.48225e+06	1.18792e+06	2.02785e+06	1.1408e+06	1.13804e+06	1.65547e+06	592654	757390	5.80243e+06	1.21873e+06
N-acetylleucine	13.52	172.1	[M-H]-	2	87	69.4	C8H15NO3	173.11	WXNXCEHXYPACJF-ZETCQYMHSA-N	CC(C)C[C@H](NC(C)=O)C(O)=O	70912	C02710	Carboxylic acids and derivatives	Amino acids, peptides, and analogues	Amino acids and derivatives	1.87573e+06	1.4158e+06	2.01769e+06	1.98767e+06	1.85606e+06	1.91521e+06	1.83069e+06	1.74735e+06	1.8403e+06	2.03599e+06	2.01787e+06	1.58193e+06	3.82885e+06	2.20473e+06	1.86269e+06	2.12962e+06	2.42553e+06	1.27972e+06	1.38699e+06	2.37828e+06	2.15862e+06	1.80879e+06	2.03696e+06	3.45212e+06	3.04754e+06	2.17948e+06	3.27849e+06	2.15463e+06	2.10066e+06	2.21075e+06	1.92099e+06	1.94226e+06	2.72661e+06	2.35587e+06
Epigallocatechin	4.36	307.08	[M+H]+	2	86.9	73.3	C15H14O7	306.07	XMOCLSLCDHWDHP-IUODEOHRSA-N	O[C@@H]1CC2=C(O[C@@H]1C1=CC(O)=C(O)C(O)=C1)C=C(O)C=C2O	72277	C12136	Flavonoids	Flavans	Flavan-3-ols	4.66757e+06	2.12048e+06	7.76587e+06	6.00446e+06	1.50484e+07	532184	2.58151e+06	1.24022e+07	2.62597e+07	9.04492e+06	2.76578e+06	1.0746e+07	2.13127e+07	1.5651e+06	4.04061e+06	2.31566e+07	2.0349e+07	1.70451e+06	1.9047e+07	2.49131e+07	2.15304e+07	3.76049e+07	1.57325e+07	1.18323e+07	1.66115e+07	1.62722e+07	1.9676e+07	2.72219e+07	2.22239e+07	9.98488e+06	1.09184e+07	6.92762e+06	1.86104e+06	8.6419e+06
Quercetin-3-ramnoside	13.61	449.11	[M+H]+	2	86.9	87.5	C21H20O11	448.1	OXGUCUVFOIWWQJ-HQBVPOQASA-N	C[C@@H]1O[C@@H](OC2=C(OC3=C(C(O)=CC(O)=C3)C2=O)C2=CC(O)=C(O)C=C2)[C@H](O)[C@H](O)[C@H]1O	5280459	C01750	Flavonoids	Flavonoid glycosides	Flavonoid O-glycosides	3.69746e+06	3.50546e+06	2.80886e+06	3.50902e+06	4.07199e+06	4.38136e+06	2.5399e+06	1.90722e+06	4.25982e+06	3.04995e+06	1.6186e+06	2.5041e+06	5.74643e+06	2.78085e+06	3.40905e+06	3.85592e+06	4.59341e+06	2.58578e+06	2.3324e+06	3.04206e+06	3.61179e+06	4.12588e+06	3.19408e+06	3.96177e+06	1.37686e+06	3.61762e+06	3.15015e+06	3.73026e+06	2.5246e+06	4.14879e+06	4.92684e+06	5.37433e+06	4.93554e+06	4.31487e+06
Fa 18:1+10	23.29	297.24	[M-H]-	2	86.6	66.3	C18H34O3	298.5	IMYZYCNQZDBZBQ-UHFFFAOYSA-N	CCCCCCCCC1C(O1)CCCCCCCC(=O)O	15868	C19418	Fatty Acyls	Lineolic acids and derivatives	Lineolic acids and derivatives	4.63334e+06	4.45677e+06	9.65539e+06	2.40303e+06	8.34618e+06	4.5976e+06	9.47249e+06	3.80689e+06	4.30363e+06	2.56916e+06	1.15353e+07	2.95772e+07	2.21859e+07	1.84786e+06	3.53235e+06	8.26646e+06	6.16517e+06	6.62934e+06	6.61827e+06	3.33358e+06	5.41021e+06	4.68145e+06	1.36974e+07	9.94355e+06	4.30347e+07	1.50108e+07	3.29822e+07	5.56229e+06	1.21562e+07	1.64676e+07	1.06381e+07	1.40094e+07	5.61789e+06	1.20523e+07
Phytosphingosine	18.12	318.3	[M+H]+	2	86.6	68.4	C18H39NO3	317.51	AERBNCYCJBRYDG-KSZLIROESA-N	CCCCCCCCCCCCCC[C@H]([C@H]([C@H](CO)N)O)O	122121	C12144	Organonitrogen compounds	Amines	Alkanolamines	1.02306e+07	7.76637e+06	7.89543e+06	9.38223e+06	9.64258e+06	1.00555e+07	9.4363e+06	1.10949e+07	1.65949e+07	1.76784e+07	1.00296e+07	1.22966e+07	1.37411e+07	9.30609e+06	1.24934e+07	2.27685e+07	1.54568e+07	1.18259e+07	1.19473e+07	1.99844e+07	1.86416e+07	2.17339e+07	1.62218e+07	1.82519e+07	2.23079e+07	2.94721e+07	1.72784e+07	2.46575e+07	1.53904e+07	1.94678e+07	4.74645e+06	1.4923e+06	2.44206e+06	3.6194e+06
8-[3-oxo-2-[(e)-pent-2-enyl]cyclopenten-1-yl]octanoic acid	21.03	293.21	[M+H]+	2	86.5	69.2	C18H28O3	292.4	RHVWQVSLVMXMBR-XVNBXDOJSA-N	CC/C=C/CC1=C(CCC1=O)CCCCCCCC(=O)O	5373082		Fatty Acyls	Fatty acids and conjugates	Medium-chain fatty acids	6.71336e+07	6.86928e+07	7.87948e+07	6.62308e+07	7.22189e+07	5.17573e+07	6.81336e+07	8.87388e+07	6.94576e+07	1.57995e+08	1.05685e+08	1.16696e+08	1.17029e+08	7.8523e+07	1.50769e+08	8.88014e+07	6.70764e+07	9.07867e+07	4.48911e+07	4.89114e+07	7.13188e+07	7.67079e+07	1.04098e+08	1.14794e+08	9.87121e+07	1.5504e+08	9.85677e+07	9.85494e+07	1.4121e+08	1.72596e+08	1.60883e+08	1.09455e+08	9.37874e+07	1.37923e+08
L-leucine	4.37	130.09	[M-H]-	2	86.4	76.7	C6H13NO2	131.09	ROHFNLRQFUQHCH-YFKPBYRVSA-N	CC(C)C[C@H](N)C(O)=O	6106	C00123	Carboxylic acids and derivatives	Amino acids, peptides, and analogues	Amino acids and derivatives	3.02317e+07	3.07124e+07	4.06559e+07	2.5913e+07	3.74913e+07	1.80698e+07	1.63778e+07	3.5153e+07	3.54997e+07	3.38066e+07	3.90453e+07	2.2397e+07	8.2937e+07	2.40161e+07	3.06627e+07	5.18109e+07	5.84071e+07	1.72845e+07	2.515e+07	3.50886e+07	3.92007e+07	3.88168e+07	2.94557e+07	5.49054e+07	4.93423e+07	4.85041e+07	5.01019e+07	4.24198e+07	6.36702e+07	4.54758e+07	3.22604e+07	3.09908e+07	4.4492e+07	3.11909e+07
Adenosine 2',3'-cyclic monophosphate	10.83	328.05	[M-H]-	2	86.3	81	C10H12N5O6P	329.21	KMYWVDDIPVNLME-KQYNXXCUSA-N	C1=NC(=C2C(=N1)N(C=N2)[C@H]3[C@H]4[C@@H]([C@H](O3)CO)OP(=O)(O4)O)N	101812	C02353	Purine nucleotides	Cyclic purine nucleotides	2',3'-cyclic purine nucleotides	1.03945e+06	999287	1.15146e+06	948207	856022	1.39087e+06	400669	30099.1	1.10993e+06	1.1553e+06	535073	1.31917e+06	2.74716e+06	785202	18580	1.98729e+06	2.02386e+06	1.05239e+06	52106.1	1.69534e+06	1.67106e+06	1.41948e+06	1.98793e+06	1.93232e+06	1.45001e+06	770654	2.48216e+06	1.77279e+06	1.92647e+06	7336.53	1.07172e+06	260238	328038	0
(e)-3-[4-[(2s,3r,4s,5s,6r)-3,4,5-trihydroxy-6-(hydroxymethyl)oxan-2-yl]oxyphenyl]prop-2-enoic acid	12.43	344.13	[M+NH4]+	2	86.2	84.8	C15H18O8	326.3	LJFYQZQUAULRDF-FDGSXQGBSA-N	C1=CC(=CC=C1/C=C/C(=O)O)O[C@H]2[C@@H]([C@H]([C@@H]([C@H](O2)CO)O)O)O	9840292	C04415	Organooxygen compounds	Carbohydrates and carbohydrate conjugates	Glycosyl compounds	8.05162e+06	6.50844e+06	6.55023e+06	4.8839e+06	6.16337e+06	7.02267e+06	5.90643e+06	4.85137e+06	6.40333e+06	7.51872e+06	5.47395e+06	5.19543e+06	1.17175e+07	6.56793e+06	5.1293e+06	6.37209e+06	9.66462e+06	4.52706e+06	7.08581e+06	6.19676e+06	5.44756e+06	6.68729e+06	7.11659e+06	7.65228e+06	6.82372e+06	4.58717e+06	5.90139e+06	6.20793e+06	4.27995e+06	5.62725e+06	9.48721e+06	1.38967e+07	8.31434e+06	8.18955e+06
Ala-ile	11.49	201.12	[M-H]-	2	86.1	62.7	C9H18N2O3	202.25	ZSOICJZJSRWNHX-ACZMJKKPSA-N	CC[C@H](C)[C@@H](C(=O)[O-])NC(=O)[C@H](C)[NH3+]	7408078		Carboxylic acids and derivatives	Amino acids, peptides, and analogues	Peptides	540492	328372	203111	380488	705302	187006	410458	609586	436014	725607	436901	601123	274454	208472	283367	180635	108658	146557	281711	486135	485318	481583	116298	184784	324727	245848	249571	146549	168784	128205	602960	774471	549341	741086
Malic acid	16.38	133.01	[M-H]-	2	86	64.3	C4H6O5	134.09	BJEPYKJPYRNKOW-UHFFFAOYSA-N	C(C(C(=O)O)O)C(=O)O	525	C00711	Hydroxy acids and derivatives	Beta hydroxy acids and derivatives	Beta hydroxy acids and derivatives	207340	125911	307936	217990	264067	8.47271e+06	304006	225336	187662	231537	202634	265168	179552	373340	225313	188808	244802	214179	226671	222477	216047	298347	132322	237598	242595	122153	308150	170065	188951	199375	314543	335266	378735	295766
Asp-phe	12.11	279.1	[M-H]-	2	85.8	68.9	C13H16N2O5	280.28	YZQCXOFQZKCETR-UWVGGRQHSA-N	C1=CC=C(C=C1)C[C@@H](C(=O)O)NC(=O)[C@H](CC(=O)O)N	93078		Carboxylic acids and derivatives	Amino acids, peptides, and analogues	Peptides	1.21221e+06	1.084e+06	1.31944e+06	909128	1.06954e+06	1.72353e+06	1.13217e+06	1.3559e+06	1.3714e+06	1.33293e+06	1.17528e+06	1.36347e+06	2.02714e+06	1.48266e+06	1.34501e+06	1.28344e+06	1.46659e+06	1.11515e+06	892270	1.17047e+06	1.53746e+06	1.19202e+06	1.3146e+06	1.65795e+06	873725	1.29568e+06	1.41612e+06	1.53551e+06	1.39138e+06	1.3707e+06	955845	1.04798e+06	1.18278e+06	1.04634e+06
(+)-costunolide	17.13	233.15	[M+H]+	2	85.2	63.8	C15H20O2	232.32	HRYLQFBHBWLLLL-AHNJNIBGSA-N	C/C/1=C\CC/C(=C/[C@@H]2[C@@H](CC1)C(=C)C(=O)O2)/C	5281437	C09382	Prenol lipids	Terpene lactones	Sesquiterpene lactones	1.52908e+07	1.44549e+07	1.83406e+07	9.44444e+06	1.54916e+07	1.46914e+07	1.69363e+07	1.2754e+07	1.62812e+07	1.85772e+07	1.58567e+07	1.69104e+07	2.60633e+07	1.25408e+07	1.62708e+07	1.43463e+07	1.71443e+07	9.38273e+06	1.15417e+07	1.68837e+07	1.37094e+07	1.55588e+07	1.64472e+07	1.75455e+07	1.36748e+07	2.19075e+07	2.01647e+07	1.67921e+07	2.20994e+07	1.7278e+07	1.80069e+07	1.43992e+07	1.55319e+07	1.77011e+07
Tomatidine	13.98	416.35	[M+H]+	2	85.2	65.7	C27H45NO2	415.65	XYNPYHXGMWJBLV-VXPJTDKGSA-N	C[C@H]1CC[C@]2([C@H]([C@H]3[C@@H](O2)C[C@@H]4[C@@]3(CC[C@H]5[C@H]4CC[C@@H]6[C@@]5(CC[C@@H](C6)O)C)C)C)NC1	65576	C10826	Steroids and steroid derivatives	Steroidal alkaloids	Spirosolanes and derivatives	1.42825e+09	1.31258e+09	1.33842e+09	8.23418e+08	1.42013e+09	1.60413e+09	1.2173e+09	9.00144e+08	1.32826e+09	1.42329e+09	1.24194e+09	1.15504e+09	1.92145e+09	1.23366e+09	1.18093e+09	1.48299e+09	1.89279e+09	9.18831e+08	1.21496e+09	1.29955e+09	1.33173e+09	1.36944e+09	1.50055e+09	1.93068e+09	1.13248e+09	1.6889e+09	1.63485e+09	1.42525e+09	1.72323e+09	1.50561e+09	1.64554e+09	1.49343e+09	1.25152e+09	1.31196e+09
Betaine	3.74	118.09	[M+H]+	2	85.1	59.9	C5H11NO2	117.08	KWIUHFFTVRNATP-UHFFFAOYSA-N	C[N+](C)(C)CC([O-])=O	247	C00719	Carboxylic acids and derivatives	Amino acids, peptides, and analogues	Amino acids and derivatives	4.6935e+07	4.01083e+07	3.13412e+07	2.60292e+07	4.59583e+07	2.49004e+07	1.85964e+07	1.75771e+07	3.14305e+07	2.53846e+07	1.70791e+07	9.57074e+07	8.03973e+07	2.9386e+07	2.19906e+07	4.55746e+07	3.39288e+07	1.53981e+07	3.89683e+07	3.36548e+07	2.47722e+07	2.51625e+07	2.63446e+07	3.11967e+07	2.04841e+07	2.86487e+07	4.15778e+07	2.25414e+07	2.25319e+07	2.73116e+07	4.72688e+07	3.77957e+07	3.55963e+07	4.76616e+07
Glu-thr	4.07	249.11	[M+H]+	2	85.1	62.8	C9H16N2O6	248.23	JSIQVRIXMINMTA-ZDLURKLDSA-N	C[C@H]([C@@H](C(=O)O)NC(=O)[C@H](CCC(=O)O)N)O	6998031		Carboxylic acids and derivatives	Amino acids, peptides, and analogues	Peptides	1.61523e+07	1.36869e+07	1.35218e+07	1.37865e+07	1.73442e+07	9.18398e+06	8.19811e+06	9.22926e+06	1.32729e+07	1.5552e+07	1.27371e+07	1.38312e+07	1.07855e+07	6.11227e+06	9.08331e+06	5.89336e+06	3.23631e+06	7.72767e+06	8.98451e+06	1.26379e+07	1.2996e+07	1.00616e+07	3.63325e+06	4.97401e+06	9.64029e+06	8.23962e+06	1.07994e+07	5.57214e+06	8.01787e+06	6.41132e+06	2.22701e+07	1.4859e+07	2.03966e+07	1.99811e+07
Indoline	11.38	120.08	[M+H]+	2	84.9	76.2	C8H9N	119.16	LPAGFVYQRIESJQ-UHFFFAOYSA-N	C1CNC2=CC=CC=C21	10328		Indoles and derivatives	Indolines	Indolines	1.19518e+08	1.3709e+08	1.55784e+08	1.09111e+08	1.67107e+08	1.02783e+08	8.67849e+07	4.88882e+07	1.21885e+08	1.19134e+08	1.46526e+08	1.05074e+08	3.53841e+08	9.20287e+07	3.54041e+07	2.54381e+08	2.43374e+08	9.33864e+07	1.0827e+08	1.52323e+08	1.80798e+08	2.1967e+08	1.7195e+08	2.82e+08	2.04601e+08	1.30855e+08	2.1386e+08	2.09284e+08	2.25157e+08	5.70261e+07	1.28094e+08	1.21938e+08	1.49354e+08	4.99309e+07
S-adenosyl-methionine	3.69	399.14	[M+H]+	2	84.8	69.5	C15H22N6O5S	399.15	MEFKEPWMEQBLKI-AIRLBKTGSA-N	C[S+](CC[C@@H](C(=O)[O-])N)C[C@@H]1[C@H]([C@H]([C@@H](O1)N2C=NC3=C(N=CN=C32)N)O)O	34755	C00019	5'-deoxyribonucleosides	5'-deoxy-5'-thionucleosides	5'-deoxy-5'-thionucleosides	7.25965e+06	6.20679e+06	1.10336e+07	6.28528e+06	8.27703e+06	4.44092e+06	1.1733e+07	9.20428e+06	1.32578e+07	7.4252e+06	8.38928e+06	9.05852e+06	1.43071e+07	3.47087e+06	5.32789e+06	1.24941e+07	9.83286e+06	4.8696e+06	9.62865e+06	1.02534e+07	1.3192e+07	1.44304e+07	1.18804e+07	1.77722e+07	1.29769e+07	1.9117e+07	1.5333e+07	1.44339e+07	1.2402e+07	1.17192e+07	1.36878e+07	9.9696e+06	9.24337e+06	1.26585e+07
4-guanidinobutanoic acid	4.35	146.09	[M+H]+	2	84.3	53.9	C5H11N3O2	145.09	TUHVEAJXIMEOSA-UHFFFAOYSA-N	NC(=N)NCCCC(O)=O	500	C01035	Carboxylic acids and derivatives	Amino acids, peptides, and analogues	Amino acids and derivatives	3.34793e+06	3.45329e+06	5.49552e+06	4.46677e+06	4.23394e+06	2.36962e+06	4.59135e+06	5.95486e+06	5.29318e+06	3.77921e+06	6.61066e+06	6.24316e+06	6.14197e+06	2.27221e+06	3.51252e+06	4.53392e+06	4.63186e+06	4.64747e+06	4.07322e+06	7.10977e+06	4.89807e+06	3.10533e+06	6.74909e+06	7.39226e+06	7.16306e+06	5.33708e+06	5.033e+06	5.72195e+06	6.11171e+06	5.85073e+06	7.92015e+06	3.43676e+06	3.8956e+06	4.97811e+06
3-hydroxycinnamic acid	14.47	163.04	[M-H]-	2	84.2	85	C9H8O3	164.05	KKSDGJDHHZEWEP-SNAWJCMRSA-N	OC(=O)\C=C\C1=CC(O)=CC=C1	637541	C12621	Cinnamic acids and derivatives	Hydroxycinnamic acids and derivatives	Hydroxycinnamic acids	1.30355e+06	1.31798e+06	743244	242967	777494	906403	385232	399047	312166	536611	463378	434140	705148	599596	283295	412288	1.31883e+06	341080	468352	606601	393202	486029	504597	818182	388963	543579	656264	726300	936482	863133	2.00147e+06	723739	4.55417e+06	1.03769e+06
N6-methyladenosine	4.35	282.12	[M+H]+	2	83.9	63.2	C11H15N5O4	281.27	VQAYFKKCNSOZKM-IOSLPCCCSA-N	CNC1=C2C(=NC=N1)N(C=N2)[C@H]3[C@@H]([C@@H]([C@H](O3)CO)O)O	102175		Purine nucleosides		Purine nucleosides	7.0469e+06	9.2084e+06	1.10379e+07	5.58584e+06	8.92148e+06	1.06998e+07	1.09586e+07	1.08875e+07	1.10549e+07	1.14734e+07	1.23502e+07	1.19429e+07	1.91166e+07	7.01586e+06	8.79727e+06	1.33747e+07	1.58123e+07	6.036e+06	1.03856e+07	1.56877e+07	1.35117e+07	1.37884e+07	1.45703e+07	1.80099e+07	1.97046e+07	1.8705e+07	1.8866e+07	1.49171e+07	1.77728e+07	1.62923e+07	9.89857e+06	1.18256e+07	8.66389e+06	1.04428e+07
Mannose	17.6	179.06	[M-H]-	2	83.8	69.5	C6H12O6	180.06	WQZGKKKJIJFFOK-QTVWNMPRSA-N	OC[C@H]1OC(O)[C@@H](O)[C@@H](O)[C@@H]1O	18950	C00159	Organooxygen compounds	Carbohydrates and carbohydrate conjugates	Monosaccharides	1.46746e+06	1.23375e+06	1.44738e+06	408010	1.57341e+06	1.32944e+06	1.57541e+06	1.01988e+06	1.22493e+06	1.36547e+06	706542	1.20357e+06	4.53256e+06	998678	1.37772e+06	1.09601e+06	2.16764e+06	783216	1.24355e+06	1.86144e+06	1.23107e+06	1.51192e+06	1.46521e+06	1.84839e+06	2.2479e+06	2.24106e+06	2.00041e+06	1.66042e+06	2.81314e+06	1.73073e+06	1.34385e+06	305065	3.74845e+06	1.11543e+06
Solasodine	13.3	414.34	[M+H]+	2	83.4	67.1	C27H43NO2	413.33	KWVISVAMQJWJSZ-UHFFFAOYSA-N	CC1C2C(CC3C4CC=C5CC(O)CCC5(C)C4CCC23C)OC11CCC(C)CN1	5250	C10822	Steroids and steroid derivatives	Steroidal alkaloids	Spirosolanes and derivatives	2.94532e+06	3.0016e+06	3.101e+06	1.77428e+06	3.3828e+06	4.66066e+06	4.1884e+06	2.09419e+06	3.58183e+06	3.79726e+06	3.47256e+06	2.04319e+06	7.92865e+06	3.41824e+06	3.08062e+06	5.06973e+06	8.10856e+06	1.77721e+06	3.82207e+06	4.0237e+06	4.61643e+06	3.27103e+06	5.51837e+06	7.38018e+06	3.35123e+06	5.69416e+06	5.38696e+06	4.23325e+06	5.94806e+06	4.9388e+06	2.85781e+06	3.54391e+06	2.04375e+06	3.04154e+06
P-hydroxycoumaric acid	12.45	165.05	[M+H]+	2	83.4	56.2	C9H8O3	164.05	NGSWKAQJJWESNS-ZZXKWVIFSA-N	OC(=O)\C=C\C1=CC=C(O)C=C1	637542	C00811	Cinnamic acids and derivatives	Hydroxycinnamic acids and derivatives	Hydroxycinnamic acids	3.12164e+06	2.42116e+06	2.65896e+06	1.46107e+06	1.97444e+06	3.29166e+06	2.52628e+06	1.82836e+06	2.14588e+06	2.61153e+06	2.11881e+06	2.21292e+06	3.98176e+06	1.82559e+06	1.91062e+06	2.21167e+06	3.25564e+06	1.93606e+06	1.9846e+06	1.93956e+06	2.06494e+06	2.38336e+06	2.6826e+06	3.13411e+06	2.77569e+06	1.8468e+06	2.49648e+06	2.29006e+06	2.21437e+06	2.06048e+06	4.33261e+06	3.14707e+06	3.90458e+06	2.8248e+06
Fa 18:4+10	21.93	291.19	[M-H]-	2	83.2	65.5	C18H28O3	292.4	IYEHRWJNUWAXAD-UHFFFAOYSA-N	CCC=CCC1C=CC(=O)C1CCCCCCCC(=O)O	53941620ÃŠ		Fatty Acyls	Eicosanoids	Prostaglandins and related compounds	8.98777e+07	5.74561e+07	8.83658e+07	5.28741e+07	4.63867e+07	7.05741e+07	6.43145e+07	7.54055e+07	7.2627e+07	1.28681e+08	4.84123e+07	1.0177e+08	7.31255e+07	8.73044e+07	9.23435e+07	4.54654e+07	6.85675e+07	6.98594e+07	3.02167e+07	4.35486e+07	6.87046e+07	6.5344e+07	6.93066e+07	7.14484e+07	5.50803e+07	7.14849e+07	6.71417e+07	5.87986e+07	7.9472e+07	6.50279e+07	3.19147e+08	1.75855e+08	2.03483e+08	2.49859e+08
Caffeic acid hexoside	12.36	341.09	[M-H]-	2	83	84.7	C15H18O9	342.3	WQSDYZZEIBAPIN-UHFFFAOYSA-N	C1=CC(=C(C=C1C=CC(=O)OC2C(C(C(C(O2)CO)O)O)O)O)O	4484225		Cinnamic acids and derivatives	Hydroxycinnamic acids and derivatives	Hydroxycinnamic acid esters	1.52839e+06	1.18065e+06	669144	931510	609237	2.08703e+06	662008	378175	498099	974524	357069	589494	861832	1.86795e+06	495284	325784	611114	1.02747e+06	272254	277337	312534	480743	316386	717270	282815	393327	415204	350747	338204	233718	5.01815e+06	3.31749e+06	5.48756e+06	3.01573e+06
Taurine	4.17	124.01	[M-H]-	2	82.9	71.6	C2H7NO3S	125.01	XOAAWQZATWQOTB-UHFFFAOYSA-N	NCCS(O)(=O)=O	1123	C00245	Organic sulfonic acids and derivatives	Organosulfonic acids and derivatives	Organosulfonic acids	450047	368367	658564	387128	509477	131097	143415	142640	246433	87648.2	152533	154356	3.8941e+06	113094	248049	885137	723404	192619	486964	952980	165387	129570	130018	283084	171616	209057	192107	129464	249212	153386	540511	517017	545740	554815
Nicotinic acid	4.35	122.02	[M-H]-	2	82.8	59.3	C6H5NO2	123.03	PVNIIMVLHYAWGP-UHFFFAOYSA-N	OC(=O)C1=CN=CC=C1	938	C00253	Pyridines and derivatives	Pyridinecarboxylic acids and derivatives	Pyridinecarboxylic acids	3.30584e+06	2.4649e+06	3.12992e+06	2.17429e+06	3.03821e+06	2.40021e+06	2.32013e+06	2.28493e+06	3.23691e+06	3.91316e+06	2.49194e+06	2.35823e+06	4.68064e+06	2.54132e+06	2.8388e+06	2.59669e+06	2.73287e+06	1.52726e+06	1.98375e+06	1.82773e+06	2.39177e+06	2.90677e+06	1.98311e+06	2.98042e+06	2.64875e+06	3.37341e+06	3.36631e+06	2.27337e+06	3.33156e+06	2.67577e+06	3.839e+06	3.9088e+06	3.01293e+06	3.35018e+06
Guanosine-5'-monophosphate	10.92	364.07	[M+H]+	2	82.7	73.6	C10H14N5O8P	363.06	RQFCJASXJCIDSX-UUOKFMHZSA-N	NC1=NC2=C(N=CN2[C@@H]2O[C@H](COP(O)(O)=O)[C@@H](O)[C@H]2O)C(=O)N1	135398631	C00144	Purine nucleotides	Purine ribonucleotides	Purine ribonucleoside monophosphates	1.43115e+06	1.60657e+06	1.33797e+06	1.70838e+06	672491	1.92845e+06	490805	20330.9	2.8383e+06	1.16796e+06	2.64407e+06	3.59742e+06	3.53696e+06	571917	8982.95	3.78745e+06	2.86857e+06	2.84877e+06	69747.1	2.76287e+06	3.9831e+06	3.04978e+06	2.37185e+06	3.42784e+06	3.98226e+06	312245	3.74452e+06	4.27549e+06	3.82403e+06	19234.8	1.4634e+06	363183	651229	0
Gluconic acid	3.64	195.05	[M-H]-	2	82.7	58.3	C6H12O7	196.06	RGHNJXZEOKUKBD-SQOUGZDYSA-N	OC[C@@H](O)[C@@H](O)[C@H](O)[C@@H](O)C(O)=O	10690	C00257	Organooxygen compounds	Carbohydrates and carbohydrate conjugates	Sugar acids and derivatives	5.44331e+08	4.30593e+08	5.85862e+08	3.83679e+08	6.39003e+08	3.24533e+08	2.99403e+08	5.08202e+08	6.72496e+08	4.74917e+08	5.02392e+08	6.15633e+08	9.19899e+08	3.91453e+08	6.04129e+08	5.05468e+08	6.26664e+08	2.40768e+08	4.50733e+08	5.36297e+08	4.06795e+08	5.11265e+08	4.33401e+08	7.88981e+08	4.611e+08	9.36105e+08	8.11209e+08	4.76279e+08	6.50092e+08	7.90437e+08	6.2606e+08	4.67477e+08	8.14106e+08	5.8502e+08
Kaempferol-3-o-rutinoside	13.62	593.15	[M-H]-	2	82.5	55.6	C27H30O15	594.52	RTATXGUCZHCSNG-QHWHWDPRSA-N	C[C@H]1[C@@H]([C@H]([C@H]([C@@H](O1)OC[C@@H]2[C@H]([C@@H]([C@H]([C@@H](O2)OC3=C(OC4=CC(=CC(=C4C3=O)O)O)C5=CC=C(C=C5)O)O)O)O)O)O)O	5318767		Flavonoids	Flavonoid glycosides	Flavonoid O-glycosides	2.39397e+07	2.44183e+07	1.83309e+07	2.13684e+07	2.58619e+07	2.89931e+07	1.99828e+07	1.34031e+07	2.45455e+07	2.04334e+07	1.10159e+07	1.37998e+07	3.91252e+07	1.75751e+07	2.23154e+07	2.4743e+07	3.85482e+07	1.5623e+07	1.31421e+07	2.34442e+07	2.52172e+07	2.51831e+07	2.27356e+07	3.03827e+07	9.74039e+06	2.07852e+07	2.37925e+07	2.79182e+07	1.91306e+07	2.88731e+07	2.91734e+07	3.45373e+07	3.06873e+07	2.57533e+07
N-acetyl-d-galactosamine [m+h-2h2o]+; aif; ce10; ms2dec	3.9	186.08	[M+H-2H2O]+	2	82.5	75.5	C8H15NO6	221.21	OVRNDRQMDRJTHS-KEWYIRBNSA-N	CC(=O)N[C@@H]1[C@H]([C@H]([C@H](OC1O)CO)O)O	35717	C01132	Organooxygen compounds	Carbohydrates and carbohydrate conjugates	Aminosaccharides	1.15001e+07	1.06323e+07	9.78649e+06	7.8984e+06	1.22498e+07	1.07606e+07	8.47727e+06	9.41738e+06	1.17701e+07	1.14516e+07	9.14537e+06	1.07827e+07	2.18403e+07	1.07569e+07	1.18402e+07	1.02975e+07	1.42959e+07	8.27181e+06	1.06488e+07	1.28431e+07	1.05037e+07	1.11895e+07	1.22026e+07	1.38537e+07	1.28662e+07	1.92196e+07	1.64578e+07	1.36256e+07	1.47856e+07	1.40263e+07	1.09448e+07	1.49323e+07	1.29737e+07	1.35997e+07
Glutathione (oxidized)	4.35	611.15	[M-H]-	2	82.3	50.3	C20H32N6O12S2	612.6	YPZRWBKMTBYPTK-BJDJZHNGSA-N	C(CC(=O)N[C@@H](CSSC[C@@H](C(=O)NCC(=O)O)NC(=O)CC[C@@H](C(=O)O)N)C(=O)NCC(=O)O)[C@@H](C(=O)O)N	65359	C00127	Carboxylic acids and derivatives	Amino acids, peptides, and analogues	Peptides	1.24193e+06	987544	1.2583e+06	2.4425e+06	4.72655e+06	0	501341	2.84836e+06	4.80097e+06	1.76439e+06	699713	2.76664e+06	6.01009e+06	79901.2	1.20991e+06	5.40572e+06	5.62803e+06	465652	2.72631e+06	5.00584e+06	4.59949e+06	8.53308e+06	4.36829e+06	5.29098e+06	4.14313e+06	5.36717e+06	5.33458e+06	9.2992e+06	6.09964e+06	3.0953e+06	2.63948e+06	2.35904e+06	1.01998e+06	2.48494e+06
Dihydroxy-valerate	11.87	133.05	[M-H]-	2	82.3	56.3	C5H10O4	134.13	JTEYKUFKXGDTEU-UHFFFAOYSA-N	CC(C)(C(C(=O)O)O)O	677	C04039	Fatty Acyls	Fatty acids and conjugates	Hydroxy fatty acids	1.16276e+06	1.00777e+06	805454	921862	1.60993e+06	1.42552e+06	775231	651338	808568	1.82073e+06	454588	369991	1.2762e+06	2.51477e+06	395134	677543	1.01084e+06	451307	896366	879714	1.2874e+06	760213	990061	1.03263e+06	462309	684478	1.4149e+06	852250	606444	532923	1.10189e+06	1.18502e+06	1.69588e+06	868032
Ncgc00386020-01_c18h28o3_8-{(1s,5r)-4-oxo-5-[(2z)-2-penten-1-yl]-2-cyclopenten-1-yl}octanoic acid	17	275.2	[M-H2O+H]+	2	82.2	73.2	C18H28O3	292.41	PMTMAFAPLCGXGK-TTXFDSJOSA-N	CC/C=C\C[C@@H]1[C@H](C=CC1=O)CCCCCCCC(=O)O	14037063		Fatty Acyls	Eicosanoids	Prostaglandins and related compounds	7.86338e+07	7.60424e+07	7.59688e+07	7.26657e+07	6.06676e+07	6.02774e+07	6.32277e+07	5.53925e+07	5.08357e+07	1.086e+08	8.76257e+07	8.41138e+07	5.69849e+07	7.24289e+07	8.35367e+07	3.58428e+07	3.39681e+07	9.00104e+07	3.06021e+07	3.39825e+07	4.1155e+07	3.03979e+07	4.3402e+07	4.58423e+07	4.48562e+07	6.24445e+07	4.98737e+07	4.6894e+07	5.74111e+07	6.4522e+07	1.44911e+08	1.31984e+08	1.51592e+08	1.20479e+08
Abscisic acid	15.93	263.13	[M-H]-	2	82	63.6	C15H20O4	264.32	JLIDBLDQVAYHNE-LXGGSRJLSA-N	CC1=CC(=O)CC(C1(/C=C/C(=C\C(=O)O)/C)O)(C)C	5375199		Prenol lipids	Sesquiterpenoids	Abscisic acids and derivatives	8.55621e+06	8.04412e+06	9.4524e+06	5.27793e+06	9.93437e+06	7.12458e+06	8.10043e+06	7.32941e+06	7.9608e+06	9.82459e+06	5.60034e+06	7.76019e+06	3.46363e+07	7.9142e+06	1.00252e+07	1.07923e+07	1.30685e+07	4.90326e+06	8.48789e+06	1.15904e+07	8.86779e+06	8.32165e+06	8.4777e+06	1.11091e+07	7.0316e+06	1.18639e+07	1.57755e+07	1.24536e+07	1.59868e+07	1.39279e+07	1.07034e+07	9.32875e+06	9.05482e+06	1.08242e+07
1,5,6,7-tetrahydro-4h-indol-4-one	4.13	136.08	[M+H]+	2	82	64.4	C8H9NO	135.16	KASJZXHXXNEULX-UHFFFAOYSA-N	C1CC2=C(C=CN2)C(=O)C1	280229		Indoles and derivatives		Indoles and derivatives	7.06281e+06	4.9814e+06	7.72191e+06	5.71691e+06	6.17384e+06	2.94293e+06	5.86576e+06	8.53778e+06	8.20993e+06	6.81747e+06	2.2524e+07	1.12391e+07	1.53693e+07	3.4826e+06	1.11409e+07	1.76484e+07	6.00012e+06	1.10428e+07	1.02304e+07	7.72497e+06	8.70685e+06	9.35801e+06	7.06953e+06	1.63105e+07	1.61568e+07	1.96889e+07	1.89589e+07	7.14101e+06	9.59099e+06	1.37483e+07	7.52408e+06	4.87265e+06	4.78784e+06	1.30801e+07
Rutin	13.26	611.16	[M+H]+	2	81.8	62.3	C27H30O16	610.15	IKGXIBQEEMLURG-NVPNHPEKSA-N	CC1C(C(C(C(O1)OCC2C(C(C(C(O2)OC3=C(OC4=CC(=CC(=C4C3=O)O)O)C5=CC(=C(C=C5)O)O)O)O)O)O)O)O	5280805	C05625	Flavonoids	Flavonoid glycosides	Flavonoid O-glycosides	1.35146e+07	4.55614e+06	3.87083e+06	2.30293e+06	2.36953e+06	1.22015e+07	5.3138e+06	2.54079e+06	2.44808e+06	9.50169e+06	3.58475e+06	1.81915e+06	9.31064e+06	6.36404e+06	2.43988e+06	1.01388e+07	1.281e+07	2.5947e+06	2.66318e+06	3.37031e+06	1.01357e+07	7.11553e+06	1.18218e+07	1.00671e+07	6.28547e+06	3.36562e+06	8.38638e+06	6.27623e+06	3.24035e+06	5.29487e+06	1.52298e+07	5.3091e+06	4.77361e+06	8.85714e+06
Benzoic acid + 2o, o-hex	11.65	315.07	[M-H]-	2	81.7	63	C13H16O9	316.26	CBTFERBMQQAROP-UHFFFAOYSA-N	C1=CC(=C(C=C1OC2C(C(C(C(O2)CO)O)O)O)C(=O)O)O	76211590		Organooxygen compounds	Carbohydrates and carbohydrate conjugates	Glycosyl compounds	710711	331088	561000	391887	977855	236772	367582	197287	544550	916039	307811	399150	1.48564e+06	268610	261434	691820	774556	194619	789069	655166	400575	617457	312682	578506	407039	409949	414268	435628	552820	291957	871361	916753	823076	1.01691e+06
N-acetylproline	11.69	156.07	[M-H]-	2	81.7	63.9	C7H11NO3	157.07	GNMSLDIYJOSUSW-LURJTMIESA-N	[H][C@]1(CCCN1C(C)=O)C(O)=O	66141	CSID59528	Carboxylic acids and derivatives	Amino acids, peptides, and analogues	Amino acids and derivatives	994015	1.14715e+06	1.10499e+06	871433	1.36639e+06	732492	858494	514675	941916	1.02107e+06	727908	906808	1.52474e+06	938185	751653	967290	1.45743e+06	558412	618774	968787	1.1465e+06	1.25141e+06	993382	1.18498e+06	1.11675e+06	1.03439e+06	1.31187e+06	1.05533e+06	1.29392e+06	678258	1.0013e+06	1.12994e+06	1.33679e+06	740926
Jasmonyl isoleucine	18.22	322.2	[M-H]-	2	81.6	76.3	[C18H28NO4]-	322.4	IBZYPBGPOGJMBF-VOTSOKGWSA-M	CC/C=C/CC1C(CCC1=O)CC(=O)NC(C(C)CC)C(=O)[O-]	137628403		Carboxylic acids and derivatives	Amino acids, peptides, and analogues	Amino acids and derivatives	0	0	0	0	0	0	0	601856	253061	3.01895e+06	1.02774e+06	66087.2	0	20362	70563.4	0	0	90813.6	0	0	204156	0	199454	0	53967.3	985025	0	57984.3	276543	1.68779e+06	0	0	0	0
Coumaric acid (isomer of 192, 194)	12.45	147.04	[M+H-H2O]+	2	81.6	75.1	C9H8O3	164.16	NGSWKAQJJWESNS-UHFFFAOYSA-N	C1=CC(=CC=C1C=CC(=O)O)O	322		Cinnamic acids and derivatives	Hydroxycinnamic acids and derivatives	Hydroxycinnamic acids	7.13306e+06	3.91847e+06	4.3861e+06	2.59675e+06	3.11795e+06	8.88264e+06	3.93283e+06	3.05304e+06	3.67116e+06	4.13298e+06	4.71971e+06	3.59041e+06	8.63558e+06	3.26019e+06	2.97273e+06	3.80235e+06	6.52424e+06	3.42776e+06	3.7493e+06	3.77911e+06	3.48634e+06	4.65707e+06	4.3428e+06	5.68362e+06	6.34544e+06	3.58044e+06	4.02398e+06	4.36042e+06	3.64977e+06	3.6075e+06	1.47146e+07	7.81503e+06	1.74259e+07	7.99496e+06
Ncgc00380867-01_c27h46o9_9,12,15-octadecatrienoic acid, 3-(hexopyranosyloxy)-2-hydroxypropyl ester, (9z,12z,15z)-	20.73	559.31	[M+FA-H]-	2	81.5	54.3	C27H46O9	514.6	HUSISCNTLUEZCN-PDBXOOCHSA-N	CC/C=C\C/C=C\C/C=C\CCCCCCCC(=O)OCC(COC1C(C(C(C(O1)CO)O)O)O)O	44715454		Glycerolipids	Glycosylglycerols	Glycosylmonoradylglycerols	4.73531e+06	3.56372e+06	4.27842e+06	3.20845e+06	4.80898e+06	4.21545e+06	3.90658e+06	4.10365e+06	4.79516e+06	4.26076e+06	3.57413e+06	5.37013e+06	5.76516e+06	4.31352e+06	4.6332e+06	3.3798e+06	5.64762e+06	3.25361e+06	2.52172e+06	3.53167e+06	4.66355e+06	3.4404e+06	3.94024e+06	4.98009e+06	3.17301e+06	3.19115e+06	4.66547e+06	3.40531e+06	3.66942e+06	4.11116e+06	3.21877e+06	3.88433e+06	2.5801e+06	3.49932e+06
Ala-leu	11.58	203.14	[M+H]+	2	81.5	65.5	C9H18N2O3	202.25	RDIKFPRVLJLMER-UHFFFAOYSA-N	CC(C)CC(C(=O)O)NC(=O)C(C)N	259583		Carboxylic acids and derivatives	Amino acids, peptides, and analogues	Peptides	2.97796e+06	2.80983e+06	2.49957e+06	4.46172e+06	4.72269e+06	2.13461e+06	3.11882e+06	1.96771e+06	4.92826e+06	4.46144e+06	5.21627e+06	4.07033e+06	3.14905e+06	1.51144e+06	896123	1.82451e+06	1.0066e+06	1.77809e+06	2.23446e+06	4.36293e+06	3.76956e+06	3.0993e+06	1.25806e+06	1.58471e+06	3.76087e+06	1.5325e+06	2.63212e+06	1.50753e+06	1.78511e+06	587262	4.40134e+06	4.25739e+06	3.83817e+06	5.51874e+06
(10e,15z)-9,12,13-trihydroxyoctadeca-10,15-dienoic acid	16.19	327.22	[M-H]-	2	81.4	68.2	C18H32O5	328.44	MKYUCBXUUSZMQB-MKZMYESJSA-N	CC/C=C\CC(C(/C=C/C(CCCCCCCC(=O)O)O)O)O	44559173		Fatty Acyls	Lineolic acids and derivatives	Lineolic acids and derivatives	3.18299e+08	2.66789e+08	3.17995e+08	2.41428e+08	2.6044e+08	2.68509e+08	2.72326e+08	2.84461e+08	2.9565e+08	3.91374e+08	2.75326e+08	3.22592e+08	3.2912e+08	2.88352e+08	3.39905e+08	2.42411e+08	2.7627e+08	2.54117e+08	1.47913e+08	2.01706e+08	2.66426e+08	2.41823e+08	2.68507e+08	3.19415e+08	2.66772e+08	3.48279e+08	2.89044e+08	2.85583e+08	3.37816e+08	3.37704e+08	4.65172e+08	3.40572e+08	3.91961e+08	3.47443e+08
Metolachlor morpholinone	13.01	234.15	[M+H]+	2	81.2	60.5	C14H19NO2	233.31	DVBDYPDVNRJKNJ-UHFFFAOYSA-N	CCC1=CC=CC(=C1N2C(COCC2=O)C)C	179957		Oxazinanes	Morpholines	Phenylmorpholines	7.06779e+06	9.13992e+06	7.41573e+06	3.88455e+06	5.14967e+06	7.79508e+06	5.37498e+06	4.08834e+06	5.29746e+06	6.71345e+06	4.80635e+06	6.95781e+06	1.45772e+07	9.69257e+06	6.9084e+06	5.6762e+06	1.18598e+07	6.0896e+06	3.50545e+06	5.13031e+06	5.50599e+06	5.22899e+06	6.47985e+06	8.71984e+06	3.34188e+06	6.79757e+06	8.47732e+06	7.75034e+06	9.64245e+06	5.7524e+06	6.87408e+06	9.92239e+06	5.13653e+06	6.08418e+06
2'-o-methyladenosine	11.05	282.12	[M+H]+	2	81	57	C11H15N5O4	281.27	FPUGCISOLXNPPC-IOSLPCCCSA-N	CO[C@@H]1[C@@H]([C@H](O[C@H]1N2C=NC3=C(N=CN=C32)N)CO)O	102213		Purine nucleosides		Purine nucleosides	633277	643483	725064	629636	674525	551687	493738	135177	927460	900434	650129	807994	1.4529e+06	657449	247132	949048	914433	670051	628827	1.26508e+06	881563	1.04756e+06	893542	1.55314e+06	1.37111e+06	605032	1.167e+06	1.10598e+06	1.11928e+06	204466	794552	961409	692854	144996
Guanosine 5'-monophosphate	10.89	362.05	[M-H]-	2	80.9	64.1	C10H14N5O8P	363.22	RQFCJASXJCIDSX-UHFFFAOYSA-N	C1=NC2=C(N1C3C(C(C(O3)COP(=O)(O)O)O)O)N=C(NC2=O)N	135400774		Purine nucleotides	Purine ribonucleotides	Purine ribonucleoside monophosphates	2.32327e+06	2.24515e+06	2.24596e+06	2.7036e+06	2.33142e+06	2.50618e+06	745203	58530.1	2.31058e+06	1.7898e+06	2.18275e+06	2.87555e+06	6.21878e+06	900091	77762.8	5.90909e+06	4.55062e+06	2.49412e+06	137297	4.70131e+06	3.70287e+06	4.12796e+06	4.50883e+06	5.18529e+06	3.67227e+06	739161	6.18241e+06	5.03835e+06	6.57797e+06	77419.4	1.56071e+06	705522	1.09188e+06	6558.28
N2,n2-dimethylguanosine	11.28	312.13	[M+H]+	2	80.7	61.3	C12H17N5O5	311.29	RSPURTUNRHNVGF-IOSLPCCCSA-N	CN(C)C1=NC2=C(C(=O)N1)N=CN2[C@H]3[C@@H]([C@@H]([C@H](O3)CO)O)O	135501639		Purine nucleosides		Purine nucleosides	705163	894447	939670	826417	668756	753861	915467	819818	722466	677425	1.14812e+06	895056	2.32366e+06	695263	632033	1.34633e+06	1.44941e+06	551395	829093	1.02732e+06	1.26895e+06	1.14837e+06	1.21112e+06	1.98796e+06	1.70373e+06	1.49172e+06	1.72517e+06	1.20302e+06	1.73078e+06	920693	897830	1.00997e+06	1.12849e+06	886076
Putrescine	3.22	89.11	[M+H]+	2	80.6	59	C4H12N2	88.1	KIDHWZJUCRJVML-UHFFFAOYSA-N	NCCCCN	1045	C00134	Organonitrogen compounds	Amines	Primary amines	7.73451e+06	4.56031e+06	6.51051e+06	4.16414e+06	1.09191e+07	3.98399e+06	4.55087e+06	8.33287e+06	8.2965e+06	1.58055e+07	1.06877e+07	1.0715e+07	8.9712e+06	5.01886e+06	1.34745e+07	1.5581e+07	7.75378e+06	5.1728e+06	1.05886e+07	1.25684e+07	1.00929e+07	1.02944e+07	8.53979e+06	1.18048e+07	9.55479e+06	3.00197e+07	1.90639e+07	1.19697e+07	1.34737e+07	1.61573e+07	6.2385e+06	8.0167e+06	6.95807e+06	1.09836e+07
Alpha-methylene-gamma-butyrolactone	3.73	99.04	[M+H]+	2	80.6	67.6	C5H6O2	98.1	GSLDEZOOOSBFGP-UHFFFAOYSA-N	C=C1CCOC1=O	68352	C20578	Lactones	Gamma butyrolactones	Gamma butyrolactones	2.86779e+07	2.908e+07	2.59727e+07	8.76788e+06	2.95434e+07	2.91465e+07	3.18363e+07	1.62802e+07	2.09609e+07	2.99981e+07	1.41236e+07	1.94528e+07	6.40283e+07	1.90668e+07	2.4466e+07	2.07961e+07	3.20838e+07	7.17289e+06	3.05484e+07	3.23654e+07	2.73731e+07	3.55036e+07	3.1564e+07	2.58972e+07	4.19984e+07	4.79493e+07	4.39427e+07	3.31646e+07	4.32796e+07	2.8536e+07	2.01368e+07	2.46483e+07	2.80026e+07	2.37789e+07
Riboflavin	12.53	375.13	[M-H]-	2	80.4	57.5	C17H20N4O6	376.14	AUNGANRZJHBGPY-SCRDCRAPSA-N	CC1=C(C)C=C2N(C[C@H](O)[C@H](O)[C@H](O)CO)C3=NC(=O)NC(=O)C3=NC2=C1	493570	C00255	Pteridines and derivatives	Alloxazines and isoalloxazines	Flavins	2.07612e+06	1.98935e+06	2.35342e+06	1.24207e+06	1.77717e+06	2.44469e+06	2.85372e+06	1.63984e+06	2.33509e+06	2.4482e+06	1.41652e+06	1.92458e+06	3.54748e+06	1.64436e+06	1.94673e+06	1.80568e+06	2.84037e+06	1.56766e+06	1.16171e+06	1.72258e+06	2.02884e+06	1.89797e+06	2.46061e+06	2.2717e+06	2.03661e+06	2.06039e+06	2.24724e+06	2.0512e+06	2.25688e+06	1.81424e+06	2.66059e+06	1.7876e+06	1.506e+06	1.67966e+06
Galactaric acid	6.24	209.03	[M-H]-	2	80.4	66.7	C6H10O8	210.04	DSLZVSRJTYRBFB-DUHBMQHGSA-N	O[C@@H]([C@@H](O)[C@H](O)C(O)=O)[C@@H](O)C(O)=O	3037582	C00879	Organooxygen compounds	Carbohydrates and carbohydrate conjugates	Sugar acids and derivatives	913790	856482	1.11118e+06	870040	992386	812600	517959	782319	1.14674e+06	571527	1.07115e+06	707311	1.12941e+06	1.07245e+06	615827	948470	1.01116e+06	607531	614128	984423	927876	1.0798e+06	943303	930705	1.39137e+06	861355	1.0984e+06	1.04797e+06	882769	976044	758802	651428	601838	724270
Glyceraldehyde	3.69	89.02	[M-H]-	2	80.3	67.5	C3H6O3	90.03	MNQZXJOMYWMBOU-UHFFFAOYSA-N	OCC(O)C=O	751	C02154	Organooxygen compounds	Carbohydrates and carbohydrate conjugates	Monosaccharides	6.95854e+07	6.53277e+07	6.93574e+07	2.29786e+07	6.38e+07	4.08104e+07	2.83729e+07	3.37143e+07	6.87873e+07	4.41617e+07	3.78197e+07	4.10349e+07	2.09802e+08	4.09321e+07	5.56458e+07	5.54232e+07	1.00744e+08	1.42126e+07	6.36535e+07	9.17207e+07	7.13725e+07	7.52969e+07	5.40197e+07	8.23739e+07	1.00672e+08	1.09386e+08	9.63172e+07	9.83473e+07	1.32348e+08	1.20375e+08	8.29574e+07	7.76825e+07	9.99439e+07	1.10288e+08
Gamma-linolenic acid	22.22	277.22	[M-H]-	2	80.2	70.2	C18H30O2	278.22	VZCCETWTMQHEPK-QNEBEIHSSA-N	CCCCC\C=C/C\C=C/C\C=C/CCCCC(O)=O	5280933	C06426	Fatty Acyls	Lineolic acids and derivatives	Lineolic acids and derivatives	2.09055e+06	1.25267e+06	1.38442e+06	579774	1.55005e+06	1.58403e+06	1.08e+06	801309	1.38204e+06	1.66012e+06	457424	981696	2.26134e+06	1.15104e+06	1.16885e+06	684718	1.5398e+06	410205	852720	985108	877614	1.04953e+06	1.04182e+06	984132	571109	1.03653e+06	1.19191e+06	1.08806e+06	1.30872e+06	1.18551e+06	3.18117e+06	2.94635e+06	2.25324e+06	3.18783e+06
Cuminyl alcohol	13.28	133.1	[M+H-H2O]-	2			C10H14O	150.22	OIGWAXDAPKFNCQ-UHFFFAOYSA-N	CC(C)C1=CC=C(C=C1)CO	325	C06576	Prenol lipids	Monoterpenoids	Aromatic monoterpenoids	2.88136e+06	2.1719e+06	3.6756e+06	2.76212e+06	2.3635e+06	1.94033e+06	3.07191e+06	3.03428e+06	3.2244e+06	5.63336e+06	7.12348e+06	6.72305e+06	1.03848e+07	1.68653e+06	4.37029e+06	5.06523e+06	3.54178e+06	3.46454e+06	5.96491e+06	6.59865e+06	3.96265e+06	6.82167e+06	3.01658e+06	8.56444e+06	1.02301e+07	1.56314e+07	7.83514e+06	4.89154e+06	1.41173e+07	8.57403e+06	5.27445e+06	4.36283e+06	4.13756e+06	8.89636e+06
Carveol	20.57	135.12	[M+H-H2O]-	2			C10H16O	152.23	BAVONGHXFVOKBV-UHFFFAOYSA-N	CC1=CCC(CC1O)C(=C)C	7438		Prenol lipids	Monoterpenoids	Menthane monoterpenoids	1.41095e+06	1.29622e+06	1.41825e+06	2.30914e+06	4.54735e+06	1.41798e+06	1.51109e+06	1.57171e+06	2.46629e+06	4.61088e+06	1.53815e+06	2.00946e+06	1.8994e+06	3.46547e+06	3.87774e+06	1.32723e+06	1.57951e+06	1.43369e+06	2.12312e+06	4.22065e+06	1.59473e+06	1.58522e+06	1.52837e+06	1.66776e+06	3.07255e+06	1.81411e+06	1.90247e+06	1.68116e+06	1.8817e+06	2.54496e+06	2.00673e+06	3.49691e+06	1.94889e+06	4.32746e+06
[truncated: 26 more columns]
