# Supplementary material for: Metabolic and Biochemical Responses of Heirloom and Hybrid Tomato (Solanum lycopersicum) Under Flooding, Specialist, and Generalist Insect Herbivory, and their Stress Combination
Source: J Chem Ecol. 2026 Apr 2;52(2):32. doi: 10.1007/s10886-026-01703-9 (PMC13046590; doi:10.1007/s10886-026-01703-9)
Supplement: Supplementary file 10 — Supplementary Table 2. List of significantly (P < 0.05) altered metabolites. Data were analyzed on MetaboAnalyst 6.0 software. [file 10886_2026_1703_MOESM9_ESM.csv]

Metabolites Name	f.value	p.value
2-isopropylmalic acid	21.909	4.4745e-15
Caffeic acid hexoside	20.843	1.1664e-14
Dodecanedioic acid	14.991	5.0005e-12
2-hydroxybenzothiazole	14.661	7.3944e-12
Glutamic acid	13.73	2.3086e-11
N-cyclohexyl-2-benzothiazol-amine	13.633	2.6072e-11
Tryptophan	12.883	6.8273e-11
4-hydroxyquinoline	12.745	8.1846e-11
3-formylindole	12.51	1.1179e-10
Aconitic acid	12.402	1.2908e-10
Ncgc00386020-01_c18h28o3_8-{(1s,5r)-4-oxo-5-[(2z)-2-penten-1-yl]-2-cyclopenten-1-yl}octanoic acid	12.332	1.4177e-10
Indole	11.783	3.0055e-10
(e)-3-[4-[(2s,3r,4s,5s,6r)-3,4,5-trihydroxy-6-(hydroxymethyl)oxan-2-yl]oxyphenyl]prop-2-enoic acid	11.755	3.1238e-10
Coumaric acid (isomer of 192, 194)	11.742	3.1814e-10
Dicyclohexylamine	11.654	3.5988e-10
Fa 18:4+10	11.234	6.5218e-10
9-hotre	11.184	7.0053e-10
Taurine	10.929	1.0138e-09
Glyceraldehyde	10.674	1.4743e-09
N6-methyladenosine	10.415	2.171e-09
Coumaroyl quinic acid (isomer of 758, 759)	10.323	2.4915e-09
Myo-inositol	10.299	2.587e-09
Pyrogallol	10.067	3.6843e-09
N2,n2-dimethylguanosine	10.053	3.7619e-09
L-sorbose	10.036	3.8622e-09
Alpha-methylene-gamma-butyrolactone	9.9312	4.5413e-09
P-hydroxycoumaric acid	9.2599	1.3133e-08
Cuminyl alcohol	9.1624	1.5381e-08
(10e,15z)-9,12,13-trihydroxyoctadeca-10,15-dienoic acid	9.0393	1.8803e-08
Glu-thr	9.009	1.9762e-08
Alpha-glucose 1-phosphate (Coelutes with alpha-galactose-1-phosphate)	8.8302	2.655e-08
L-methionine	8.64	3.6486e-08
8-[3-oxo-2-[(e)-pent-2-enyl]cyclopenten-1-yl]octanoic acid	8.0291	1.0411e-07
N-acetyltryptophan	8.0199	1.058e-07
1,6-anhydro-b-glucose	8.0199	1.058e-07
2-mercaptobenzothiazole	7.9005	1.3055e-07
Betaine	7.7713	1.6421e-07
Adipic acid	7.6051	2.2124e-07
L-saccharopine	7.5928	2.2618e-07
2-ketogluconic-acid	7.549	2.4484e-07
Solasodin	7.542	2.4797e-07
N-acetyl-methionine	7.3397	3.5868e-07
Proline	7.2472	4.2535e-07
N8-acetylspermidine	7.213	4.5316e-07
N-acetyl-d-galactosamine [m+h-2h2o]+; aif; ce10; ms2dec	7.2111	4.5476e-07
Dihydroxy-valerate	7.0319	6.3528e-07
Methioninesulfoxide	6.9967	6.7877e-07
D-2-aminoadipic acid	6.9127	7.9543e-07
4-aminobutanoate	6.9009	8.1335e-07
Indole-3-carboxylic acid	6.8298	9.3112e-07
N-acetylleucine	6.7994	9.8665e-07
D-(-)-quinic acid	6.687	1.2239e-06
Thiamine	6.6574	1.2957e-06
Tyrosine	6.6484	1.3184e-06
Glu-gln	6.5898	1.4766e-06
Gamma-glutamyltyrosine	6.5037	1.7457e-06
N-acetyl-phenylalanine	6.3192	2.5079e-06
Glycerate	6.2629	2.8036e-06
Maleic acid	6.1316	3.6429e-06
Undecanedioic acid	5.9612	5.1361e-06
Benzoic acid + 2o, o-hex	5.9222	5.5598e-06
Nepsilon,nepsilon,nepsilon-trimethyllysine	5.9181	5.6065e-06
Naringenin	5.7082	8.6235e-06
Kaempferol	5.5607	1.1716e-05
3'-cmp	5.5197	1.2767e-05
Asparagine	5.4711	1.4138e-05
D-saccharic acid	5.4063	1.621e-05
4-hydroxybenzaldehyde	5.3466	1.8394e-05
Quercetin-3-ramnoside	5.3454	1.8439e-05
Gluconic acid	5.3453	1.8442e-05
Glutamine	5.3213	1.9407e-05
2-benzothiazolesulfonic acid	5.1004	3.1169e-05
Alpha-aminoadipic acid	4.9412	4.4052e-05
Kaempferol-3-o-rutinoside	4.9089	4.7288e-05
Phytosphingosine	4.8747	5.0974e-05
Tomatidine	4.7697	6.4252e-05
Alpha-galactose 1-phosphate	4.7526	6.6736e-05
Gamma-linolenic acid	4.7439	6.8034e-05
Fa 9:2+10	4.7101	7.334e-05
Gly-leu	4.6887	7.6919e-05
N-acetylproline	4.6738	7.9522e-05
Allantoic acid	4.6724	7.9764e-05
Dehydroascorbic acid	4.6652	8.1056e-05
Alanine	4.6551	8.2907e-05
Pyroglutamic acid	4.579	9.8299e-05
L-histidine	4.447	0.0001324
Abscisic acid	4.4153	0.00014225
Galactaric acid	4.4138	0.00014274
Citrate	4.3337	0.0001713
Alpha-cyperone	4.105	0.00029001
Citrulline	4.0965	0.0002958
Mesaconic acid	4.0375	0.00033931
Sodium 4-hydroxy-benzoate	4.0109	0.00036098
N-acetyl-serine	3.7977	0.00059595
Lysine	3.736	0.00068976
Threonine	3.6953	0.00076001
Phosphocholine	3.6639	0.00081904
Mannose	3.6556	0.00083547
Quercetin	3.6399	0.00086744
Beta-alanine	3.6292	0.00088989
Adenosine	3.6061	0.00094028
Nicotinic acid	3.4901	0.0012426
Putrescine	3.3864	0.0015968
N-acetylputrescine	3.3469	0.0017573
Guanine	3.3452	0.0017648
Aspartic acid	3.3394	0.0017898
Rutin	3.303	0.0019556
Epigallocatechin	3.2928	0.0020044
Ala-ile	3.2833	0.0020517
S-adenosyl-methionine	3.1961	0.0025385
N,n-dimethylarginine	3.1927	0.00256
Jasmonyl isoleucine	3.1894	0.0025802
Ala-leu	3.1629	0.0027535
Isonicotinic acid	3.1597	0.0027755
Phenylacetaldehyde	3.1549	0.0028084
1,5,6,7-tetrahydro-4h-indol-4-one	3.1331	0.0029627
Solasodine	3.1127	0.0031146
Cytidine	3.0985	0.0032251
L-leucine	2.9682	0.0044462
Uridine	2.9632	0.0045023
Allantoin	2.9374	0.0047985
Glutathione (oxidized)	2.9036	0.005217
2-hydroxyisocaproic acid	2.8291	0.0062759
Nicotinamide	2.7174	0.0082841
Adenine	2.6601	0.0095542
Ortophosphate	2.6527	0.0097329
(z)-5,8,11-trihydroxyoctadec-9-enoic acid	2.5626	0.012184
Cytosine	2.5524	0.012501
L-serine	2.4586	0.015797
Trigonelline	2.4489	0.016182
Ncgc00380867-01_c27h46o9_9,12,15-octadecatrienoic acid, 3-(hexopyranosyloxy)-2-hydroxypropyl ester, (9z,12z,15z)-	2.4448	0.01635
Uracil	2.3712	0.019646
S-methyl-methionine; lc-tdda; ce10	2.3469	0.020874
Isoleucine	2.2988	0.023532
Choline [m]+	2.1947	0.030488
Phenylalanine	2.1786	0.031729
9-hode	2.1697	0.032443
3-hydroxycinnamic acid	2.1372	0.035159
L-arginine	2.0839	0.040121
